# Supplementary material for: Study on the influence mechanism of adoption of smart agriculture technology behavior
Source: Sci Rep. 2023 May 26;13:8554. doi: 10.1038/s41598-023-35091-x (PMC10220013; doi:10.1038/s41598-023-35091-x)
Supplement: Supplementary file 1 — Supplementary Information. [file 41598_2023_35091_MOESM1_ESM.xlsx]

## Sheet: Raw data
ID	PU1	PU2	PU3	PU4	PU5	感知有用性	PR1	PR2	PR3	感知风险	PI1	PI2	同伴影响	SUI1	SUI2	SUI3	SUI4	上级影响	SE1	SE2	SE3	自我效能	RC1	RC2	资源便利条件	EI1	EI2	技术便利条件	BA1	BA2	BA3	行为态度	SN1	SN2	主观规范	PBC1	PBC2	PBC3	感知行为控制	BI1	BI2	BI3	BI4	行为意向	B1	B2	B3	生产行为	JS1
1	3	3	2	2	3	2.6	2	1	2	1.66667	2	2	2	1	2	3	3	2.25	3	3	2	2.66667	2	4	3	3	3	3	4	3	4	3.66667	3	3	3	3	3	3	3	4	2	3	4	3.25	3	3	3	3	1
2	3	3	4	3	2	3	2	3	2	2.33333	2	3	2.5	2	2	2	1	1.75	3	4	5	4	3	4	3.5	3	2	2.5	3	3	3	3	3	3	3	4	4	4	4	5	4	4	4	4.25	4	3	4	3.66667	5
3	4	4	4	4	4	4	2	2	3	2.33333	4	4	4	4	4	4	4	4	4	3	3	3.33333	2	3	2.5	3	2	2.5	4	5	4	4.33333	4	5	4.5	4	4	4	4	5	5	4	4	4.5	5	4	5	4.66667	4
4	5	4	5	4	4	4.4	2	2	2	2	3	4	3.5	4	2	5	4	3.75	4	4	5	4.33333	3	3	3	3	3	3	3	4	3	3.33333	3	3	3	3	3	3	3	5	4	5	3	4.25	4	4	5	4.33333	3
5	3	4	1	2	2	2.4	3	5	3	3.66667	2	3	2.5	3	2	2	3	2.5	4	2	1	2.33333	3	3	3	2	3	2.5	1	3	2	2	1	3	2	4	4	3	3.66667	3	1	2	2	2	3	2	4	3	3
6	5	5	4	5	4	4.6	2	3	3	2.66667	2	2	2	3	4	3	4	3.5	5	4	4	4.33333	3	5	4	3	2	2.5	4	5	5	4.66667	5	4	4.5	4	4	5	4.33333	5	4	5	4	4.5	4	4	4	4	5
7	3	3	1	1	3	2.2	3	5	3	3.66667	2	2	2	3	4	3	3	3.25	1	3	1	1.66667	2	2	2	2	3	2.5	3	2	1	2	2	2	2	3	4	4	3.66667	1	2	1	2	1.5	3	3	2	2.66667	1
8	4	3	4	3	4	3.6	2	3	2	2.33333	3	4	3.5	5	5	5	4	4.75	4	4	5	4.33333	3	3	3	4	4	4	3	3	2	2.66667	3	3	3	4	4	3	3.66667	3	3	2	2	2.5	3	2	4	3	3
9	3	3	2	2	3	2.6	2	3	3	2.66667	5	5	5	3	2	2	2	2.25	3	2	3	2.66667	2	2	2	3	3	3	1	3	3	2.33333	2	1	1.5	3	4	3	3.33333	2	3	4	3	3	3	3	2	2.66667	5
10	3	3	1	4	2	2.6	2	3	3	2.66667	4	4	4	3	3	2	2	2.5	3	3	4	3.33333	3	4	3.5	4	3	3.5	4	3	5	4	5	5	5	2	3	3	2.66667	3	4	4	3	3.5	3	3	4	3.33333	3
11	2	3	2	3	2	2.4	2	2	2	2	3	3	3	1	2	2	1	1.5	4	4	4	4	2	2	2	3	3	3	3	3	4	3.33333	3	3	3	3	3	3	3	3	1	2	3	2.25	3	3	2	2.66667	1
12	3	3	4	4	3	3.4	4	5	3	4	3	2	2.5	1	3	1	1	1.5	4	3	3	3.33333	2	4	3	3	3	3	3	3	4	3.33333	2	2	2	2	3	2	2.33333	1	2	2	2	1.75	2	3	3	2.66667	4
13	2	3	2	2	2	2.2	3	4	2	3	4	2	3	3	4	4	4	3.75	3	5	4	4	3	4	3.5	3	3	3	3	3	3	3	3	4	3.5	3	3	3	3	3	2	3	3	2.75	3	2	3	2.66667	2
14	3	3	1	3	2	2.4	2	2	3	2.33333	4	4	4	2	3	2	3	2.5	1	2	3	2	2	3	2.5	3	2	2.5	4	3	3	3.33333	2	3	2.5	3	3	2	2.66667	4	3	4	3	3.5	3	4	3	3.33333	4
15	2	3	2	2	2	2.2	4	4	2	3.33333	2	3	2.5	3	2	3	4	3	2	4	1	2.33333	3	2	2.5	2	4	3	3	4	2	3	4	4	4	3	3	3	3	3	3	3	3	3	4	4	3	3.66667	5
16	3	4	3	3	4	3.4	2	3	3	2.66667	4	3	3.5	3	3	4	2	3	4	2	2	2.66667	2	3	2.5	4	4	4	4	4	4	4	5	5	5	4	4	4	4	3	4	5	3	3.75	4	3	3	3.33333	2
17	3	4	1	3	3	2.8	5	5	3	4.33333	3	3	3	2	3	2	3	2.5	1	2	3	2	2	2	2	2	3	2.5	2	2	1	1.66667	3	3	3	3	2	2	2.33333	1	4	2	3	2.5	2	2	2	2	3
18	2	3	2	1	2	2	2	3	2	2.33333	3	2	2.5	2	2	2	2	2	2	2	1	1.66667	3	4	3.5	3	3	3	4	4	5	4.33333	3	2	2.5	3	4	3	3.33333	4	5	4	3	4	4	3	4	3.66667	5
19	3	4	4	1	3	3	3	3	4	3.33333	4	4	4	3	2	4	3	3	3	3	3	3	2	3	2.5	2	2	2	4	4	3	3.66667	1	2	1.5	3	4	3	3.33333	3	4	5	3	3.75	3	4	4	3.66667	1
20	3	3	1	1	3	2.2	3	3	3	3	1	3	2	1	2	2	3	2	5	4	4	4.33333	3	3	3	3	3	3	3	4	4	3.66667	3	4	3.5	3	4	4	3.66667	4	4	4	3	3.75	4	2	2	2.66667	2
21	3	3	2	1	3	2.4	1	1	1	1	2	3	2.5	4	3	3	4	3.5	4	4	4	4	2	4	3	3	4	3.5	4	3	4	3.66667	3	3	3	3	3	3	3	4	4	4	4	4	4	3	4	3.66667	4
22	4	4	4	4	4	4	2	3	3	2.66667	4	4	4	4	4	5	4	4.25	5	4	5	4.66667	4	5	4.5	4	4	4	4	4	5	4.33333	5	4	4.5	5	4	4	4.33333	4	5	5	5	4.75	5	4	5	4.66667	3
23	3	3	2	3	3	2.8	1	1	2	1.33333	5	4	4.5	1	3	4	1	2.25	1	3	1	1.66667	2	3	2.5	3	3	3	4	4	4	4	4	4	4	2	2	2	2	4	4	5	3	4	3	3	2	2.66667	4
24	4	4	2	1	3	2.8	3	3	5	3.66667	3	3	3	3	4	5	5	4.25	2	4	1	2.33333	3	3	3	4	5	4.5	3	3	1	2.33333	3	1	2	3	3	3	3	4	1	3	3	2.75	4	3	4	3.66667	3
25	4	3	4	4	3	3.6	2	4	3	3	3	4	3.5	3	4	5	4	4	5	4	3	4	2	3	2.5	4	5	4.5	4	4	4	4	4	5	4.5	3	3	2	2.66667	3	3	4	3	3.25	3	4	3	3.33333	3
26	3	4	5	4	5	4.2	3	4	2	3	4	3	3.5	4	5	4	4	4.25	5	4	5	4.66667	3	4	3.5	4	5	4.5	3	4	4	3.66667	3	3	3	4	5	5	4.66667	1	3	3	3	2.5	3	3	3	3	4
27	3	4	4	4	3	3.6	5	4	5	4.66667	3	2	2.5	2	3	4	2	2.75	5	3	3	3.66667	3	3	3	3	3	3	2	4	1	2.33333	2	3	2.5	3	3	3	3	2	2	4	3	2.75	3	3	4	3.33333	4
28	3	3	1	3	3	2.6	3	5	3	3.66667	3	3	3	4	4	4	4	4	1	2	2	1.66667	3	4	3.5	3	4	3.5	4	3	4	3.66667	3	1	2	2	3	3	2.66667	2	2	2	3	2.25	3	3	3	3	4
29	5	5	5	5	4	4.8	3	2	2	2.33333	4	4	4	3	4	3	3	3.25	5	5	4	4.66667	4	4	4	2	2	2	5	5	5	5	4	3	3.5	4	4	4	4	2	2	3	2	2.25	4	3	4	3.66667	3
30	3	3	1	2	3	2.4	3	5	5	4.33333	3	3	3	3	3	3	2	2.75	2	2	2	2	2	4	3	4	4	4	2	2	1	1.66667	3	4	3.5	3	4	3	3.33333	1	2	1	2	1.5	2	3	2	2.33333	5
31	4	4	4	4	4	4	2	2	2	2	3	3	3	3	3	4	4	3.5	4	4	4	4	4	5	4.5	4	4	4	4	4	5	4.33333	3	4	3.5	3	4	3	3.33333	4	5	5	3	4.25	4	4	4	4	5
32	3	5	2	4	3	3.4	2	2	2	2	2	3	2.5	1	2	4	2	2.25	5	4	4	4.33333	2	3	2.5	4	4	4	4	5	5	4.66667	2	3	2.5	3	2	2	2.33333	4	1	3	2	2.5	2	1	1	1.33333	5
33	3	3	2	4	3	3	2	3	3	2.66667	4	4	4	2	3	2	1	2	2	2	2	2	3	4	3.5	3	3	3	4	4	4	4	4	4	4	3	2	3	2.66667	4	5	4	4	4.25	4	3	2	3	5
34	3	2	2	1	2	2	3	4	2	3	3	2	2.5	2	2	2	2	2	4	3	4	3.66667	4	4	4	3	3	3	4	4	5	4.33333	4	3	3.5	4	4	4	4	4	4	3	3	3.5	3	3	3	3	3
35	3	3	4	4	4	3.6	5	4	3	4	1	2	1.5	2	4	3	3	3	5	4	4	4.33333	5	5	5	3	4	3.5	4	4	4	4	4	4	4	4	4	4	4	4	5	5	4	4.5	4	4	4	4	4
36	5	5	4	5	4	4.6	2	1	2	1.66667	3	2	2.5	3	3	3	3	3	4	3	4	3.66667	3	3	3	4	4	4	3	3	2	2.66667	2	3	2.5	4	4	4	4	5	5	4	3	4.25	4	5	4	4.33333	5
37	4	4	4	4	3	3.8	3	4	4	3.66667	3	3	3	3	2	3	3	2.75	4	3	3	3.33333	2	4	3	4	5	4.5	4	5	5	4.66667	4	4	4	4	4	3	3.66667	1	1	3	3	2	3	3	3	3	1
38	4	3	3	2	3	3	2	3	2	2.33333	3	2	2.5	2	4	4	2	3	4	4	3	3.66667	5	4	4.5	4	4	4	4	4	4	4	3	3	3	3	3	3	3	4	3	4	3	3.5	4	3	4	3.66667	5
39	4	4	2	5	5	4	2	3	3	2.66667	4	3	3.5	3	2	3	4	3	3	3	3	3	2	2	2	3	4	3.5	5	4	5	4.66667	4	5	4.5	4	4	3	3.66667	3	4	3	4	3.5	4	4	4	4	5
40	5	4	4	4	4	4.2	1	2	2	1.66667	3	3	3	4	5	5	4	4.5	4	3	4	3.66667	3	4	3.5	4	5	4.5	4	5	5	4.66667	4	5	4.5	4	5	4	4.33333	5	5	5	5	5	5	3	5	4.33333	3
41	5	5	4	4	5	4.6	2	2	1	1.66667	4	4	4	2	2	4	3	2.75	5	5	5	5	3	4	3.5	4	4	4	4	4	4	4	4	4	4	4	5	4	4.33333	4	5	5	5	4.75	4	5	5	4.66667	5
42	3	3	4	4	3	3.4	2	1	3	2	3	2	2.5	3	4	5	5	4.25	3	3	3	3	3	4	3.5	5	4	4.5	3	3	1	2.33333	4	5	4.5	4	4	3	3.66667	2	4	1	3	2.5	3	3	3	3	2
43	3	3	1	1	3	2.2	3	4	4	3.66667	4	4	4	3	3	2	2	2.5	2	2	2	2	4	4	4	4	3	3.5	3	3	4	3.33333	5	4	4.5	3	3	3	3	4	5	4	4	4.25	3	3	4	3.33333	3
44	3	2	2	3	4	2.8	3	5	2	3.33333	1	2	1.5	3	2	4	2	2.75	4	4	1	3	2	2	2	3	2	2.5	4	4	5	4.33333	4	4	4	3	4	4	3.66667	5	5	4	5	4.75	4	4	4	4	5
45	3	2	1	1	3	2	2	3	3	2.66667	2	2	2	3	2	3	4	3	4	4	4	4	2	4	3	4	4	4	4	4	4	4	3	2	2.5	5	4	4	4.33333	4	4	3	3	3.5	4	3	4	3.66667	5
46	4	3	2	4	3	3.2	2	2	2	2	3	3	3	4	2	4	4	3.5	5	5	4	4.66667	2	3	2.5	4	4	4	5	4	4	4.33333	3	2	2.5	4	4	4	4	3	3	3	3	3	4	2	4	3.33333	5
47	5	4	4	5	5	4.6	2	3	2	2.33333	4	4	4	4	3	4	4	3.75	5	5	4	4.66667	5	5	5	4	4	4	4	4	4	4	3	3	3	3	3	2	2.66667	4	5	4	4	4.25	4	5	4	4.33333	3
48	4	4	4	4	3	3.8	2	3	2	2.33333	3	2	2.5	2	2	3	2	2.25	1	3	3	2.33333	2	3	2.5	3	2	2.5	3	3	4	3.33333	2	3	2.5	3	2	3	2.66667	1	3	4	2	2.5	3	3	3	3	3
49	3	4	5	3	4	3.8	2	3	2	2.33333	3	4	3.5	2	3	3	3	2.75	3	4	5	4	2	2	2	3	4	3.5	4	4	5	4.33333	4	5	4.5	3	3	2	2.66667	5	3	5	3	4	4	3	4	3.66667	1
50	3	3	1	1	2	2	2	2	2	2	3	4	3.5	4	4	3	4	3.75	2	3	1	2	2	4	3	3	3	3	4	4	5	4.33333	4	4	4	4	4	4	4	4	5	5	3	4.25	5	5	4	4.66667	4
51	4	3	4	3	2	3.2	2	2	3	2.33333	2	2	2	4	5	4	4	4.25	4	4	3	3.66667	4	4	4	2	3	2.5	5	4	5	4.66667	4	4	4	3	3	3	3	3	2	2	2	2.25	3	4	3	3.33333	5
52	3	3	3	2	3	2.8	3	5	3	3.66667	2	4	3	4	4	5	5	4.5	4	4	4	4	5	5	5	4	4	4	4	3	5	4	5	5	5	3	3	3	3	3	3	2	2	2.5	3	2	2	2.33333	2
53	2	3	2	1	3	2.2	2	3	2	2.33333	3	1	2	3	1	3	1	2	1	2	3	2	2	3	2.5	3	3	3	3	3	2	2.66667	3	2	2.5	3	4	3	3.33333	4	4	3	3	3.5	3	3	4	3.33333	2
54	2	2	1	1	3	1.8	3	5	4	4	3	3	3	1	2	2	1	1.5	1	2	3	2	2	3	2.5	2	3	2.5	2	3	1	2	4	3	3.5	3	2	3	2.66667	3	3	4	3	3.25	3	3	3	3	4
55	4	4	3	4	5	4	4	4	3	3.66667	2	2	2	1	2	2	2	1.75	3	4	4	3.66667	2	3	2.5	3	3	3	1	3	2	2	4	3	3.5	3	3	2	2.66667	3	3	3	3	3	2	3	2	2.33333	3
56	3	3	1	2	4	2.6	4	3	4	3.66667	2	2	2	2	2	2	1	1.75	3	2	3	2.66667	2	2	2	3	3	3	3	2	1	2	3	3	3	4	3	4	3.66667	4	5	4	4	4.25	3	3	4	3.33333	5
57	3	3	4	2	4	3.2	3	5	3	3.66667	4	4	4	4	3	3	4	3.5	5	4	4	4.33333	4	4	4	4	4	4	4	5	4	4.33333	3	1	2	4	5	4	4.33333	2	4	3	3	3	3	3	4	3.33333	1
58	3	3	1	2	3	2.4	2	2	2	2	4	4	4	3	4	4	4	3.75	3	2	3	2.66667	3	4	3.5	3	2	2.5	4	4	4	4	4	4	4	4	4	3	3.66667	3	5	4	4	4	3	2	4	3	1
59	3	3	3	3	3	3	1	2	2	1.66667	4	3	3.5	3	2	2	4	2.75	5	4	4	4.33333	5	4	4.5	3	3	3	4	4	5	4.33333	1	2	1.5	5	4	4	4.33333	5	4	4	4	4.25	4	4	4	4	3
60	3	3	3	4	3	3.2	1	2	2	1.66667	3	3	3	2	3	3	1	2.25	5	4	4	4.33333	3	4	3.5	4	4	4	4	4	4	4	3	3	3	3	4	4	3.66667	4	4	3	3	3.5	3	3	3	3	4
61	3	3	2	1	2	2.2	3	3	2	2.66667	4	3	3.5	4	4	5	4	4.25	5	4	4	4.33333	2	3	2.5	2	3	2.5	4	3	5	4	4	3	3.5	4	4	5	4.33333	4	5	4	3	4	3	3	2	2.66667	2
62	4	4	1	5	4	3.6	2	2	2	2	5	4	4.5	3	2	2	2	2.25	3	3	2	2.66667	3	4	3.5	3	3	3	3	4	4	3.66667	5	5	5	4	4	4	4	4	4	4	5	4.25	3	2	2	2.33333	2
63	3	3	1	1	2	2	2	3	2	2.33333	3	2	2.5	4	3	3	4	3.5	1	3	1	1.66667	2	2	2	4	4	4	4	4	5	4.33333	2	3	2.5	2	3	2	2.33333	4	4	1	3	3	4	3	2	3	2
64	2	3	1	2	3	2.2	2	2	2	2	2	4	3	2	2	2	3	2.25	5	4	5	4.66667	3	3	3	3	4	3.5	2	3	1	2	4	5	4.5	3	4	3	3.33333	4	3	4	3	3.5	4	3	3	3.33333	1
65	2	3	2	1	2	2	2	3	3	2.66667	3	3	3	3	2	1	3	2.25	3	4	3	3.33333	2	3	2.5	3	3	3	4	3	4	3.66667	3	4	3.5	3	2	2	2.33333	2	2	2	3	2.25	3	2	2	2.33333	1
66	3	2	3	4	2	2.8	5	4	3	4	3	2	2.5	2	3	2	1	2	4	3	1	2.66667	4	4	4	3	3	3	1	2	2	1.66667	2	3	2.5	4	4	5	4.33333	4	5	4	4	4.25	4	4	2	3.33333	4
67	4	3	3	3	4	3.4	3	4	3	3.33333	4	3	3.5	4	4	3	3	3.5	2	3	1	2	2	2	2	5	4	4.5	3	3	4	3.33333	3	4	3.5	3	4	4	3.66667	4	4	4	4	4	3	3	3	3	3
68	3	3	1	3	2	2.4	2	2	2	2	4	4	4	4	3	5	4	4	5	4	4	4.33333	2	2	2	4	4	4	2	3	3	2.66667	4	5	4.5	3	4	4	3.66667	5	3	4	5	4.25	4	4	4	4	5
69	4	5	5	5	3	4.4	3	3	2	2.66667	4	3	3.5	4	4	4	4	4	4	4	4	4	3	4	3.5	5	5	5	4	4	5	4.33333	4	4	4	4	4	4	4	4	5	5	4	4.5	4	3	4	3.66667	3
70	4	3	2	4	4	3.4	2	3	3	2.66667	2	4	3	1	2	2	2	1.75	1	3	3	2.33333	3	4	3.5	3	3	3	3	4	1	2.66667	4	1	2.5	3	2	3	2.66667	3	3	3	2	2.75	4	3	3	3.33333	3
71	3	3	1	4	2	2.6	3	2	2	2.33333	4	4	4	4	3	4	3	3.5	2	3	3	2.66667	3	5	4	2	2	2	1	3	1	1.66667	3	3	3	3	3	3	3	4	3	4	4	3.75	3	3	4	3.33333	2
72	4	4	4	4	4	4	3	3	3	3	3	2	2.5	3	2	4	3	3	2	3	1	2	3	3	3	4	3	3.5	3	4	4	3.66667	2	3	2.5	4	4	4	4	3	4	4	3	3.5	3	3	3	3	3
73	4	4	4	3	4	3.8	3	3	2	2.66667	2	3	2.5	4	4	5	5	4.5	4	3	4	3.66667	4	4	4	4	5	4.5	2	4	4	3.33333	4	3	3.5	5	5	4	4.66667	4	3	4	2	3.25	2	3	2	2.33333	2
74	4	4	4	4	4	4	2	3	2	2.33333	4	4	4	4	5	5	5	4.75	4	4	4	4	3	4	3.5	3	3	3	5	5	5	5	5	5	5	3	4	4	3.66667	4	4	5	3	4	5	4	5	4.66667	3
75	3	3	1	2	3	2.4	2	2	3	2.33333	3	3	3	4	4	4	4	4	1	4	4	3	3	3	3	3	4	3.5	4	4	4	4	4	4	4	3	4	3	3.33333	4	5	3	3	3.75	4	4	4	4	5
76	3	4	4	4	3	3.6	3	4	3	3.33333	3	4	3.5	1	3	4	3	2.75	3	3	3	3	3	3	3	4	5	4.5	4	3	1	2.66667	5	4	4.5	4	5	4	4.33333	3	2	2	3	2.5	3	2	2	2.33333	3
77	3	2	1	3	2	2.2	2	3	2	2.33333	2	3	2.5	4	3	5	3	3.75	2	4	4	3.33333	2	4	3	4	4	4	3	2	4	3	3	4	3.5	4	4	4	4	4	4	3	3	3.5	5	4	5	4.66667	2
78	3	3	3	2	2	2.6	3	3	3	3	3	4	3.5	4	4	5	3	4	3	3	3	3	2	3	2.5	4	4	4	4	5	5	4.66667	3	2	2.5	3	2	3	2.66667	4	4	4	3	3.75	4	3	3	3.33333	2
79	3	3	3	2	4	3	3	3	2	2.66667	3	3	3	3	1	4	1	2.25	4	3	3	3.33333	3	4	3.5	4	4	4	2	2	1	1.66667	4	4	4	3	3	3	3	3	3	2	3	2.75	3	2	2	2.33333	5
80	3	4	2	2	4	3	3	5	3	3.66667	3	4	3.5	2	2	2	1	1.75	1	3	2	2	2	3	2.5	4	3	3.5	4	3	4	3.66667	4	4	4	3	3	3	3	1	4	3	3	2.75	4	3	3	3.33333	1
81	2	3	1	3	2	2.2	2	3	2	2.33333	4	4	4	2	2	3	3	2.5	4	3	1	2.66667	3	3	3	4	5	4.5	2	3	2	2.33333	4	3	3.5	4	4	3	3.66667	4	5	4	2	3.75	3	2	2	2.33333	3
82	4	4	4	4	4	4	3	2	3	2.66667	2	2	2	3	2	2	3	2.5	3	3	1	2.33333	3	4	3.5	4	4	4	4	4	4	4	3	3	3	3	3	3	3	4	4	1	3	3	4	3	3	3.33333	4
83	3	3	3	1	4	2.8	3	4	3	3.33333	3	3	3	3	2	2	4	2.75	3	2	2	2.33333	2	3	2.5	3	3	3	1	3	4	2.66667	3	4	3.5	3	3	2	2.66667	4	3	2	3	3	3	3	4	3.33333	4
84	2	2	1	1	2	1.6	3	3	3	3	4	4	4	4	4	4	4	4	3	3	5	3.66667	3	3	3	3	2	2.5	2	4	4	3.33333	3	5	4	2	3	3	2.66667	2	3	3	3	2.75	3	3	3	3	3
85	3	3	4	3	3	3.2	2	2	2	2	3	2	2.5	3	2	3	2	2.5	3	2	1	2	3	3	3	4	4	4	5	5	5	5	4	4	4	3	3	4	3.33333	4	4	4	4	4	5	4	4	4.33333	5
86	3	3	4	4	3	3.4	2	3	3	2.66667	2	3	2.5	1	3	3	2	2.25	4	3	4	3.66667	2	2	2	3	3	3	2	4	4	3.33333	4	4	4	2	2	3	2.33333	2	1	1	2	1.5	4	4	4	4	1
87	3	4	4	4	3	3.6	2	5	3	3.33333	3	3	3	4	4	5	5	4.5	2	3	4	3	2	3	2.5	3	3	3	1	3	2	2	5	4	4.5	4	4	4	4	3	3	3	3	3	3	3	4	3.33333	1
88	3	3	4	1	3	2.8	2	2	2	2	4	4	4	3	2	2	3	2.5	3	3	2	2.66667	4	5	4.5	4	4	4	1	3	1	1.66667	4	4	4	3	4	4	3.66667	2	1	1	3	1.75	4	3	3	3.33333	3
89	3	4	4	3	3	3.4	2	3	2	2.33333	3	3	3	2	2	2	1	1.75	4	3	4	3.66667	2	3	2.5	5	4	4.5	3	3	4	3.33333	4	5	4.5	3	2	3	2.66667	3	3	2	3	2.75	3	2	3	2.66667	4
90	2	3	1	2	2	2	2	1	2	1.66667	4	4	4	3	2	3	4	3	4	3	3	3.33333	2	2	2	5	4	4.5	1	3	1	1.66667	3	3	3	3	3	3	3	1	2	2	2	1.75	2	2	2	2	3
91	4	4	4	4	4	4	2	3	2	2.33333	5	5	5	3	4	4	5	4	4	3	3	3.33333	2	3	2.5	3	3	3	4	4	4	4	3	3	3	3	4	4	3.66667	4	5	4	4	4.25	4	4	4	4	4
92	4	4	4	3	4	3.8	2	4	3	3	4	4	4	4	2	3	2	2.75	4	4	3	3.66667	4	5	4.5	3	3	3	4	4	4	4	4	4	4	4	4	4	4	4	2	4	3	3.25	4	4	5	4.33333	2
93	3	5	5	4	4	4.2	1	1	2	1.33333	3	3	3	1	4	4	4	3.25	4	4	3	3.66667	5	5	5	4	4	4	5	4	5	4.66667	4	4	4	3	4	3	3.33333	4	5	5	4	4.5	3	3	3	3	4
94	3	3	2	3	3	2.8	3	3	3	3	3	2	2.5	4	2	3	4	3.25	4	4	5	4.33333	4	5	4.5	4	4	4	3	3	4	3.33333	4	4	4	3	4	3	3.33333	4	4	3	3	3.5	4	4	4	4	2
95	5	4	5	4	5	4.6	2	2	2	2	3	3	3	4	5	4	4	4.25	4	4	5	4.33333	2	3	2.5	4	2	3	4	4	5	4.33333	4	4	4	4	4	5	4.33333	3	1	3	3	2.5	4	4	4	4	4
96	4	4	4	4	3	3.8	2	2	1	1.66667	3	2	2.5	4	4	4	4	4	4	3	4	3.66667	2	2	2	3	3	3	5	5	5	5	5	5	5	4	4	4	4	5	5	4	4	4.5	5	4	5	4.66667	5
97	4	3	5	2	3	3.4	2	2	2	2	5	3	4	2	2	2	3	2.25	3	3	3	3	4	4	4	3	4	3.5	4	3	3	3.33333	5	4	4.5	3	3	3	3	4	1	4	3	3	5	4	5	4.66667	1
98	4	4	4	4	4	4	3	3	2	2.66667	3	4	3.5	4	3	4	3	3.5	3	4	3	3.33333	5	5	5	4	4	4	5	5	5	5	4	5	4.5	5	4	4	4.33333	2	2	4	3	2.75	3	3	2	2.66667	5
99	4	3	2	2	3	2.8	3	3	3	3	3	3	3	1	1	2	1	1.25	3	3	3	3	2	2	2	3	3	3	1	4	3	2.66667	1	2	1.5	3	3	3	3	1	3	1	2	1.75	3	2	4	3	2
100	3	3	1	3	3	2.6	2	2	2	2	4	3	3.5	4	3	2	2	2.75	3	2	3	2.66667	1	3	2	4	4	4	4	5	5	4.66667	3	1	2	2	2	2	2	4	5	4	5	4.5	3	3	4	3.33333	5
101	4	3	4	3	4	3.6	1	1	2	1.33333	4	4	4	3	2	3	3	2.75	3	5	3	3.66667	2	3	2.5	5	4	4.5	4	4	4	4	4	4	4	5	5	5	5	4	4	3	4	3.75	5	4	4	4.33333	5
102	4	3	3	3	3	3.2	2	4	3	3	3	3	3	4	2	4	4	3.5	4	3	3	3.33333	3	3	3	4	4	4	3	4	1	2.66667	3	3	3	3	3	3	3	3	3	3	3	3	3	3	2	2.66667	3
103	3	3	4	4	4	3.6	3	3	3	3	3	2	2.5	5	4	5	4	4.5	5	5	5	5	3	4	3.5	4	4	4	1	4	2	2.33333	3	3	3	3	4	3	3.33333	4	4	4	4	4	4	4	4	4	1
104	3	3	3	1	3	2.6	3	5	3	3.66667	2	4	3	4	4	4	4	4	1	3	3	2.33333	2	2	2	2	3	2.5	1	3	3	2.33333	3	2	2.5	3	2	3	2.66667	3	3	2	3	2.75	4	4	3	3.66667	4
105	3	3	1	2	3	2.4	2	3	3	2.66667	4	3	3.5	4	2	5	4	3.75	4	3	2	3	2	2	2	3	3	3	3	4	2	3	4	4	4	3	4	4	3.66667	4	5	5	4	4.5	3	4	4	3.66667	5
106	4	5	5	4	4	4.4	3	3	3	3	4	4	4	3	2	2	3	2.5	5	4	4	4.33333	4	5	4.5	4	4	4	5	4	5	4.66667	1	4	2.5	5	5	4	4.66667	4	4	5	3	4	4	4	4	4	4
107	4	5	4	5	4	4.4	2	2	2	2	3	2	2.5	4	4	4	4	4	2	3	2	2.33333	3	3	3	4	4	4	3	4	3	3.33333	2	3	2.5	3	3	3	3	1	1	2	2	1.5	2	2	3	2.33333	4
108	4	3	1	4	4	3.2	2	4	2	2.66667	3	2	2.5	3	2	3	1	2.25	3	3	1	2.33333	5	4	4.5	3	3	3	1	4	2	2.33333	4	4	4	4	4	4	4	4	3	5	3	3.75	3	3	2	2.66667	1
109	4	4	4	4	4	4	2	2	2	2	4	4	4	5	3	5	4	4.25	4	4	4	4	3	4	3.5	2	3	2.5	5	5	5	5	5	5	5	4	3	3	3.33333	4	4	1	3	3	4	4	4	4	3
110	3	3	4	3	3	3.2	4	4	5	4.33333	4	4	4	3	3	3	3	3	2	3	4	3	2	3	2.5	3	2	2.5	3	3	2	2.66667	3	3	3	3	3	3	3	5	4	4	4	4.25	4	3	4	3.66667	3
111	3	2	1	2	2	2	3	3	3	3	3	2	2.5	4	4	4	4	4	2	3	1	2	2	2	2	3	4	3.5	4	5	4	4.33333	4	4	4	3	3	3	3	4	4	4	3	3.75	3	3	2	2.66667	1
112	3	3	3	1	3	2.6	2	3	2	2.33333	4	4	4	3	3	4	4	3.5	5	5	5	5	3	3	3	4	4	4	3	3	4	3.33333	3	3	3	3	4	4	3.66667	4	5	4	3	4	3	3	3	3	1
113	3	3	2	2	3	2.6	3	5	4	4	3	3	3	1	1	1	1	1	4	3	4	3.66667	2	2	2	2	3	2.5	4	4	4	4	4	3	3.5	3	2	3	2.66667	5	5	5	4	4.75	5	4	4	4.33333	5
114	3	2	3	1	3	2.4	2	2	2	2	4	5	4.5	1	4	3	3	2.75	3	3	2	2.66667	3	5	4	4	4	4	3	3	1	2.33333	5	5	5	5	5	4	4.66667	5	4	5	4	4.5	2	3	2	2.33333	1
115	3	4	4	4	5	4	3	5	3	3.66667	3	2	2.5	4	4	5	4	4.25	3	3	2	2.66667	3	3	3	2	2	2	3	4	4	3.66667	3	4	3.5	3	2	2	2.33333	3	4	4	3	3.5	2	2	2	2	1
116	3	4	4	3	5	3.8	3	5	3	3.66667	3	2	2.5	3	2	2	4	2.75	3	4	2	3	4	4	4	3	4	3.5	5	4	4	4.33333	3	3	3	3	4	3	3.33333	4	3	4	2	3.25	3	3	3	3	3
117	3	4	4	2	3	3.2	5	4	4	4.33333	2	4	3	2	3	3	3	2.75	3	4	4	3.66667	3	3	3	3	4	3.5	1	4	1	2	3	4	3.5	3	4	4	3.66667	3	5	4	3	3.75	3	2	1	2	5
118	3	3	2	2	3	2.6	3	3	2	2.66667	3	2	2.5	4	4	5	4	4.25	4	4	5	4.33333	3	4	3.5	4	4	4	4	5	5	4.66667	3	4	3.5	4	4	3	3.66667	4	4	4	3	3.75	4	3	4	3.66667	1
119	4	4	4	5	4	4.2	2	2	2	2	3	4	3.5	3	2	4	3	3	2	4	3	3	4	4	4	3	3	3	4	5	5	4.66667	4	4	4	3	4	3	3.33333	4	5	5	3	4.25	5	5	4	4.66667	5
120	3	2	3	3	3	2.8	2	3	2	2.33333	2	3	2.5	4	4	3	3	3.5	3	2	1	2	3	4	3.5	4	4	4	5	5	4	4.66667	4	4	4	3	3	2	2.66667	4	5	5	4	4.5	5	3	4	4	1
121	4	4	5	4	4	4.2	1	2	2	1.66667	4	4	4	4	5	5	4	4.5	4	3	4	3.66667	4	5	4.5	4	5	4.5	5	4	5	4.66667	5	4	4.5	3	4	3	3.33333	4	1	4	3	3	4	5	5	4.66667	3
122	3	3	4	1	2	2.6	3	3	3	3	3	3	3	1	2	2	4	2.25	5	4	3	4	2	3	2.5	3	4	3.5	2	3	1	2	1	2	1.5	3	2	3	2.66667	4	4	3	4	3.75	3	4	3	3.33333	4
123	2	3	1	2	2	2	2	3	3	2.66667	2	4	3	3	3	3	1	2.5	1	3	2	2	4	5	4.5	4	4	4	4	4	4	4	2	2	2	4	4	4	4	4	3	4	3	3.5	4	4	3	3.66667	1
124	3	3	2	2	2	2.4	2	3	3	2.66667	3	2	2.5	3	3	4	4	3.5	1	4	2	2.33333	2	2	2	4	3	3.5	4	3	4	3.66667	3	3	3	4	3	3	3.33333	5	4	5	5	4.75	3	4	4	3.66667	2
125	4	4	4	4	4	4	3	5	3	3.66667	3	3	3	3	2	2	3	2.5	1	3	3	2.33333	2	3	2.5	3	3	3	3	4	5	4	4	4	4	3	3	3	3	4	4	4	3	3.75	3	2	3	2.66667	1
126	2	3	1	2	2	2	3	4	4	3.66667	2	2	2	2	2	3	2	2.25	4	4	3	3.66667	2	2	2	3	3	3	1	3	2	2	4	3	3.5	2	3	3	2.66667	4	3	3	3	3.25	4	3	2	3	4
127	3	2	3	1	2	2.2	2	2	2	2	3	3	3	4	4	5	4	4.25	1	3	3	2.33333	2	3	2.5	4	5	4.5	4	4	5	4.33333	3	4	3.5	3	3	3	3	5	4	5	4	4.5	5	5	5	5	5
128	3	4	1	3	3	2.8	2	2	1	1.66667	3	4	3.5	3	2	2	2	2.25	4	3	4	3.66667	3	3	3	3	3	3	3	3	4	3.33333	4	4	4	2	4	3	3	5	5	4	4	4.5	4	4	5	4.33333	4
129	3	3	3	3	3	3	1	2	2	1.66667	3	2	2.5	3	4	4	4	3.75	3	3	3	3	2	2	2	4	4	4	4	4	4	4	4	3	3.5	4	4	3	3.66667	4	3	4	3	3.5	4	3	3	3.33333	5
130	3	2	1	1	3	2	3	3	5	3.66667	3	4	3.5	3	3	2	2	2.5	3	3	2	2.66667	2	3	2.5	3	3	3	3	4	4	3.66667	3	3	3	4	4	3	3.66667	3	1	4	3	2.75	5	4	4	4.33333	3
131	5	4	4	5	4	4.4	2	2	2	2	4	4	4	4	5	5	3	4.25	4	5	5	4.66667	2	3	2.5	3	3	3	4	5	5	4.66667	5	5	5	4	4	4	4	4	4	4	3	3.75	5	4	4	4.33333	1
132	5	5	5	4	5	4.8	2	2	2	2	3	4	3.5	2	5	4	4	3.75	4	4	4	4	4	4	4	4	4	4	5	4	5	4.66667	4	4	4	3	3	3	3	4	4	4	3	3.75	3	4	4	3.66667	1
133	5	5	4	5	4	4.6	2	2	2	2	3	3	3	4	5	5	4	4.5	4	5	4	4.33333	5	4	4.5	3	3	3	4	4	5	4.33333	5	4	4.5	4	4	5	4.33333	4	5	5	4	4.5	4	5	5	4.66667	4
134	4	4	4	4	4	4	3	4	3	3.33333	3	3	3	4	4	5	4	4.25	4	4	4	4	5	4	4.5	4	4	4	5	4	5	4.66667	4	5	4.5	4	5	4	4.33333	5	5	5	5	5	4	5	5	4.66667	3
135	2	3	1	4	3	2.6	3	3	3	3	2	4	3	1	2	3	2	2	1	3	1	1.66667	1	3	2	2	3	2.5	1	3	3	2.33333	2	4	3	3	2	2	2.33333	2	2	1	3	2	3	3	4	3.33333	1
136	4	4	5	4	4	4.2	2	3	2	2.33333	3	3	3	3	4	5	5	4.25	4	3	3	3.33333	5	4	4.5	4	4	4	4	5	5	4.66667	5	4	4.5	3	4	4	3.66667	4	5	5	4	4.5	4	4	4	4	1
137	3	3	2	1	3	2.4	1	2	2	1.66667	2	3	2.5	4	4	4	4	4	3	3	2	2.66667	2	3	2.5	2	3	2.5	4	4	4	4	4	5	4.5	3	4	3	3.33333	4	2	2	2	2.5	3	3	3	3	4
138	3	3	3	2	2	2.6	2	3	3	2.66667	2	2	2	3	4	3	3	3.25	2	3	2	2.33333	3	3	3	2	4	3	4	4	4	4	3	4	3.5	3	3	4	3.33333	4	4	3	3	3.5	4	4	4	4	5
139	4	4	5	4	4	4.2	2	2	1	1.66667	3	4	3.5	4	3	3	5	3.75	5	4	4	4.33333	3	3	3	4	4	4	5	5	5	5	3	3	3	3	4	3	3.33333	4	3	2	2	2.75	3	3	3	3	3
140	4	5	5	5	4	4.6	2	2	2	2	2	2	2	4	3	5	4	4	5	4	5	4.66667	4	4	4	5	4	4.5	5	5	5	5	4	4	4	3	3	3	3	5	5	5	4	4.75	3	3	4	3.33333	2
141	4	4	4	5	4	4.2	2	2	2	2	4	4	4	4	5	4	4	4.25	5	4	4	4.33333	3	5	4	4	3	3.5	5	4	5	4.66667	5	5	5	4	4	4	4	5	5	5	4	4.75	4	4	5	4.33333	2
142	4	5	4	4	3	4	2	3	2	2.33333	2	2	2	4	2	5	5	4	3	3	2	2.66667	4	4	4	4	4	4	4	3	5	4	3	3	3	4	4	4	4	2	2	1	3	2	3	2	2	2.33333	3
143	4	4	4	3	3	3.6	2	1	2	1.66667	5	5	5	4	4	5	5	4.5	5	5	5	5	3	5	4	3	4	3.5	4	4	5	4.33333	3	3	3	4	5	4	4.33333	4	5	5	4	4.5	5	4	4	4.33333	4
144	3	4	4	3	4	3.6	2	4	2	2.66667	3	4	3.5	4	3	4	4	3.75	4	4	3	3.66667	2	3	2.5	3	3	3	4	4	5	4.33333	3	3	3	4	4	4	4	4	5	4	5	4.5	4	3	4	3.66667	5
145	4	4	4	4	5	4.2	2	2	1	1.66667	4	4	4	3	1	2	2	2	5	4	4	4.33333	3	4	3.5	5	4	4.5	4	4	5	4.33333	3	2	2.5	4	4	4	4	2	3	1	3	2.25	4	4	4	4	2
146	3	2	2	2	2	2.2	2	2	2	2	2	1	1.5	1	2	3	3	2.25	4	4	3	3.66667	2	3	2.5	3	2	2.5	2	3	3	2.66667	4	3	3.5	4	3	4	3.66667	1	4	1	2	2	4	3	4	3.66667	2
147	2	3	1	3	2	2.2	3	2	2	2.33333	3	3	3	4	5	4	4	4.25	4	4	4	4	2	2	2	4	3	3.5	1	3	2	2	4	4	4	3	3	2	2.66667	3	1	3	2	2.25	3	3	4	3.33333	4
148	3	4	5	4	4	4	1	1	1	1	3	3	3	4	5	5	4	4.5	5	3	3	3.66667	3	4	3.5	4	4	4	5	5	5	5	4	4	4	5	5	4	4.66667	4	4	3	2	3.25	4	5	4	4.33333	1
149	4	4	4	5	3	4	1	2	1	1.33333	3	4	3.5	4	2	4	5	3.75	4	4	4	4	3	4	3.5	3	4	3.5	4	4	3	3.66667	4	5	4.5	4	4	3	3.66667	4	5	4	5	4.5	4	4	4	4	3
150	3	4	4	4	3	3.6	2	3	3	2.66667	5	5	5	4	3	5	3	3.75	4	4	4	4	4	4	4	4	4	4	4	5	5	4.66667	5	4	4.5	5	4	4	4.33333	5	5	5	4	4.75	5	4	5	4.66667	4
151	5	5	4	5	5	4.8	2	3	2	2.33333	3	5	4	4	4	4	4	4	4	4	3	3.66667	4	5	4.5	4	4	4	3	4	2	3	4	4	4	3	2	3	2.66667	4	5	4	4	4.25	4	3	4	3.66667	4
152	3	4	4	4	4	3.8	3	3	2	2.66667	3	4	3.5	3	3	3	4	3.25	2	3	3	2.66667	4	3	3.5	4	3	3.5	4	5	5	4.66667	3	3	3	4	3	3	3.33333	5	5	5	3	4.5	5	3	4	4	3
153	3	3	3	3	3	3	3	4	3	3.33333	3	3	3	3	3	1	3	2.5	1	3	3	2.33333	3	3	3	2	3	2.5	2	3	4	3	3	4	3.5	4	5	4	4.33333	4	4	4	5	4.25	3	2	2	2.33333	2
154	3	3	4	1	3	2.8	2	2	2	2	2	3	2.5	4	4	4	4	4	5	4	4	4.33333	2	3	2.5	3	2	2.5	4	4	5	4.33333	4	4	4	3	3	3	3	4	5	5	4	4.5	4	4	4	4	3
155	4	4	4	4	4	4	3	4	4	3.66667	5	5	5	4	4	4	4	4	3	3	3	3	3	3	3	3	3	3	4	4	4	4	3	3	3	4	4	4	4	4	5	4	4	4.25	4	4	4	4	5
156	5	4	4	4	5	4.4	3	3	3	3	2	4	3	4	5	5	5	4.75	4	4	4	4	4	4	4	3	4	3.5	4	3	5	4	5	4	4.5	4	4	3	3.66667	5	5	5	5	5	4	2	3	3	1
157	4	3	5	5	4	4.2	2	4	2	2.66667	4	4	4	4	5	5	4	4.5	5	4	5	4.66667	3	4	3.5	5	4	4.5	2	3	3	2.66667	4	5	4.5	4	5	4	4.33333	5	5	5	4	4.75	4	4	5	4.33333	1
158	4	4	4	4	4	4	2	2	2	2	4	4	4	4	4	5	5	4.5	2	3	2	2.33333	4	5	4.5	4	3	3.5	5	4	5	4.66667	4	4	4	4	4	4	4	5	5	5	3	4.5	4	5	5	4.66667	5
159	4	3	4	3	3	3.4	2	4	3	3	2	3	2.5	3	3	3	2	2.75	4	3	2	3	3	4	3.5	3	3	3	1	3	1	1.66667	2	3	2.5	4	4	4	4	3	4	4	3	3.5	4	3	4	3.66667	5
160	4	2	1	1	2	2	5	4	3	4	2	2	2	1	2	2	3	2	2	2	1	1.66667	4	4	4	3	3	3	1	3	3	2.33333	3	1	2	4	4	4	4	3	1	1	2	1.75	3	2	3	2.66667	4
161	4	3	3	2	3	3	2	2	2	2	4	4	4	5	4	5	4	4.5	2	3	2	2.33333	2	3	2.5	4	4	4	4	3	4	3.66667	3	4	3.5	3	3	2	2.66667	1	3	3	2	2.25	3	2	2	2.33333	5
162	4	3	3	2	3	3	3	5	2	3.33333	3	4	3.5	5	5	5	4	4.75	1	2	3	2	3	4	3.5	4	5	4.5	1	3	4	2.66667	4	5	4.5	3	4	3	3.33333	3	3	3	3	3	3	3	5	3.66667	2
163	2	2	1	1	2	1.6	2	1	2	1.66667	3	3	3	3	5	4	5	4.25	3	3	3	3	2	4	3	3	3	3	3	4	1	2.66667	3	4	3.5	2	3	3	2.66667	2	2	1	3	2	3	3	3	3	2
164	3	3	1	1	2	2	2	2	2	2	4	4	4	3	4	2	4	3.25	1	3	2	2	3	3	3	4	5	4.5	2	4	4	3.33333	2	3	2.5	4	4	4	4	4	3	3	3	3.25	4	3	4	3.66667	1
165	4	4	4	5	4	4.2	3	5	3	3.66667	4	4	4	4	3	4	4	3.75	1	3	4	2.66667	3	4	3.5	4	4	4	3	4	4	3.66667	4	4	4	3	4	4	3.66667	5	2	4	3	3.5	4	2	3	3	3
166	2	3	2	1	3	2.2	2	2	2	2	4	4	4	4	3	4	4	3.75	3	3	3	3	2	3	2.5	3	4	3.5	1	3	4	2.66667	4	5	4.5	4	4	4	4	4	3	4	3	3.5	4	3	4	3.66667	5
167	4	4	4	4	4	4	2	2	2	2	2	2	2	3	4	3	4	3.5	4	3	4	3.66667	4	5	4.5	3	3	3	5	5	5	5	2	4	3	3	4	3	3.33333	4	2	4	3	3.25	3	3	3	3	2
168	4	4	4	3	4	3.8	2	1	1	1.33333	4	5	4.5	3	4	4	4	3.75	3	4	3	3.33333	4	5	4.5	5	4	4.5	5	5	5	5	4	4	4	3	3	4	3.33333	5	5	4	4	4.5	4	3	4	3.66667	2
169	3	2	3	4	2	2.8	2	1	2	1.66667	1	3	2	3	2	4	4	3.25	3	2	1	2	3	4	3.5	4	4	4	3	3	1	2.33333	2	1	1.5	4	4	3	3.66667	4	3	4	3	3.5	4	2	4	3.33333	5
170	4	4	3	1	4	3.2	3	4	3	3.33333	4	5	4.5	3	2	2	1	2	4	3	3	3.33333	4	5	4.5	4	4	4	4	5	4	4.33333	3	3	3	4	4	4	4	5	5	5	4	4.75	3	3	2	2.66667	3
171	4	3	2	3	4	3.2	2	4	2	2.66667	3	2	2.5	3	2	3	3	2.75	2	2	1	1.66667	2	3	2.5	4	5	4.5	1	4	2	2.33333	2	2	2	3	4	2	3	4	1	2	2	2.25	4	4	5	4.33333	2
172	4	5	5	4	3	4.2	2	2	2	2	4	4	4	3	2	4	2	2.75	1	4	4	3	4	4	4	5	4	4.5	5	5	5	5	4	4	4	4	4	4	4	5	5	5	4	4.75	4	4	4	4	5
173	3	2	1	1	2	1.8	3	5	3	3.66667	3	3	3	3	3	2	3	2.75	3	3	2	2.66667	4	4	4	4	4	4	3	4	5	4	4	3	3.5	4	4	4	4	3	2	4	2	2.75	3	3	3	3	4
174	5	5	5	4	4	4.6	2	3	2	2.33333	4	3	3.5	3	2	3	3	2.75	5	4	4	4.33333	3	3	3	5	4	4.5	4	4	5	4.33333	5	5	5	3	4	2	3	4	4	4	3	3.75	4	3	3	3.33333	4
175	3	4	2	3	3	3	1	3	2	2	5	5	5	3	2	2	3	2.5	3	3	3	3	3	3	3	4	4	4	5	5	5	5	4	4	4	4	4	3	3.66667	5	5	5	4	4.75	3	4	4	3.66667	3
176	4	4	4	5	4	4.2	2	3	3	2.66667	4	5	4.5	2	2	2	2	2	3	3	2	2.66667	3	4	3.5	3	3	3	3	4	3	3.33333	1	1	1	4	3	4	3.66667	1	2	2	3	2	2	2	2	2	3
177	2	3	3	2	3	2.6	2	2	2	2	4	5	4.5	3	4	4	4	3.75	5	5	5	5	2	2	2	3	3	3	4	4	4	4	3	3	3	4	4	4	4	3	3	3	2	2.75	3	4	3	3.33333	5
178	3	3	4	3	3	3.2	2	2	2	2	2	4	3	4	4	5	5	4.5	4	3	3	3.33333	4	3	3.5	3	3	3	4	5	5	4.66667	4	3	3.5	4	4	5	4.33333	3	3	2	3	2.75	4	4	4	4	3
179	5	5	4	4	4	4.4	2	2	1	1.66667	4	5	4.5	4	3	3	3	3.25	3	2	3	2.66667	3	4	3.5	3	3	3	3	3	3	3	5	5	5	4	4	4	4	3	3	2	3	2.75	2	3	2	2.33333	1
180	4	5	4	5	3	4.2	2	2	2	2	4	4	4	3	4	4	2	3.25	5	4	4	4.33333	4	5	4.5	5	4	4.5	4	5	5	4.66667	4	4	4	3	2	3	2.66667	3	4	4	3	3.5	3	3	3	3	2
181	4	4	5	4	4	4.2	3	2	2	2.33333	4	4	4	4	2	4	1	2.75	3	3	3	3	3	3	3	4	4	4	3	3	4	3.33333	5	5	5	5	4	4	4.33333	4	4	3	3	3.5	3	4	4	3.66667	2
182	3	2	2	1	3	2.2	3	3	3	3	4	4	4	3	3	2	2	2.5	4	3	3	3.33333	3	3	3	3	4	3.5	3	4	4	3.66667	3	3	3	3	3	3	3	1	3	3	2	2.25	2	2	3	2.33333	4
183	3	2	1	3	2	2.2	3	4	2	3	3	3	3	3	3	2	1	2.25	2	3	3	2.66667	4	5	4.5	2	2	2	1	3	2	2	3	2	2.5	3	3	3	3	3	3	3	2	2.75	3	2	4	3	3
184	3	4	4	3	2	3.2	2	1	2	1.66667	4	4	4	2	1	2	3	2	5	4	4	4.33333	3	3	3	3	5	4	3	2	3	2.66667	4	4	4	4	4	4	4	4	3	2	3	3	3	3	3	3	3
185	3	3	2	4	2	2.8	2	3	3	2.66667	3	4	3.5	2	3	3	1	2.25	5	4	4	4.33333	3	3	3	3	3	3	4	3	1	2.66667	4	3	3.5	3	3	3	3	1	3	3	2	2.25	4	4	4	4	1
186	4	5	5	5	4	4.6	1	2	2	1.66667	4	4	4	3	2	2	3	2.5	4	4	4	4	3	3	3	5	5	5	4	4	5	4.33333	5	4	4.5	3	3	4	3.33333	4	4	4	3	3.75	3	3	3	3	2
187	4	4	4	3	3	3.6	1	2	2	1.66667	5	5	5	4	4	5	5	4.5	2	3	2	2.33333	4	4	4	4	5	4.5	5	5	5	5	5	4	4.5	3	3	3	3	4	5	4	4	4.25	3	3	3	3	3
188	4	4	2	4	3	3.4	2	2	2	2	4	4	4	4	4	5	4	4.25	4	3	3	3.33333	3	4	3.5	4	2	3	3	4	4	3.66667	5	4	4.5	4	4	3	3.66667	3	2	4	3	3	3	3	4	3.33333	1
189	3	4	4	4	3	3.6	2	3	2	2.33333	5	4	4.5	3	2	3	1	2.25	4	2	3	3	4	4	4	3	3	3	4	4	5	4.33333	3	4	3.5	4	4	3	3.66667	4	3	4	3	3.5	3	3	3	3	5
190	3	3	1	3	4	2.8	1	1	2	1.33333	4	4	4	4	4	5	4	4.25	5	4	4	4.33333	3	2	2.5	4	4	4	5	5	5	5	3	4	3.5	4	3	3	3.33333	4	5	4	3	4	4	4	4	4	2
191	3	2	1	2	2	2	2	2	3	2.33333	3	2	2.5	4	5	4	4	4.25	2	3	2	2.33333	3	2	2.5	3	4	3.5	4	5	4	4.33333	5	4	4.5	2	3	2	2.33333	3	2	2	3	2.5	3	3	3	3	4
192	2	3	3	1	3	2.4	3	4	3	3.33333	3	3	3	4	4	4	4	4	5	4	4	4.33333	3	4	3.5	3	4	3.5	3	2	4	3	5	5	5	3	4	3	3.33333	5	5	4	5	4.75	3	3	3	3	2
193	4	2	4	2	3	3	2	2	2	2	4	4	4	3	4	4	4	3.75	3	3	4	3.33333	2	3	2.5	4	4	4	4	3	5	4	3	4	3.5	4	4	4	4	3	1	1	2	1.75	4	5	4	4.33333	1
194	3	4	4	4	3	3.6	2	2	2	2	4	4	4	4	4	5	4	4.25	5	4	4	4.33333	3	4	3.5	4	4	4	4	5	5	4.66667	4	4	4	4	4	4	4	4	4	5	5	4.5	3	3	4	3.33333	5
195	2	3	2	1	2	2	2	3	2	2.33333	4	4	4	4	5	4	4	4.25	4	4	3	3.66667	3	3	3	3	3	3	4	5	5	4.66667	3	4	3.5	3	4	3	3.33333	2	1	3	2	2	4	3	4	3.66667	1
196	3	3	2	4	2	2.8	3	3	4	3.33333	3	3	3	3	4	4	3	3.5	3	3	2	2.66667	2	3	2.5	5	4	4.5	2	4	2	2.66667	3	3	3	3	4	3	3.33333	3	4	3	3	3.25	3	3	3	3	1
197	2	3	2	2	4	2.6	2	2	2	2	3	3	3	2	3	3	1	2.25	3	3	3	3	3	4	3.5	3	3	3	3	3	4	3.33333	3	3	3	2	2	3	2.33333	4	3	2	3	3	2	3	2	2.33333	5
198	4	4	5	5	4	4.4	1	1	2	1.33333	4	4	4	4	5	4	4	4.25	4	3	4	3.66667	3	4	3.5	3	4	3.5	5	5	5	5	4	4	4	3	3	3	3	5	4	5	5	4.75	4	4	4	4	1
199	4	5	5	4	4	4.4	2	2	2	2	3	3	3	2	2	2	1	1.75	2	3	3	2.66667	4	4	4	3	3	3	3	4	4	3.66667	2	3	2.5	3	3	3	3	3	3	2	2	2.5	3	2	3	2.66667	3
200	3	3	3	2	4	3	3	3	2	2.66667	2	2	2	3	2	3	1	2.25	3	4	4	3.66667	2	2	2	3	3	3	4	4	4	4	3	4	3.5	4	4	3	3.66667	1	3	2	2	2	4	4	4	4	1
201	4	4	5	4	4	4.2	4	4	3	3.66667	4	5	4.5	4	5	3	4	4	4	4	4	4	3	4	3.5	4	3	3.5	4	4	5	4.33333	3	3	3	4	3	3	3.33333	1	3	1	3	2	4	3	2	3	4
202	5	4	4	5	4	4.4	2	2	2	2	2	4	3	3	3	4	4	3.5	1	3	2	2	3	4	3.5	3	4	3.5	4	4	5	4.33333	4	5	4.5	3	3	3	3	4	5	5	4	4.5	5	4	5	4.66667	2
203	5	3	2	4	3	3.4	2	4	3	3	4	4	4	3	4	2	3	3	4	3	2	3	3	2	2.5	4	4	4	3	4	4	3.66667	4	4	4	3	3	3	3	2	3	1	2	2	4	4	4	4	4
204	3	3	2	2	3	2.6	2	2	2	2	4	3	3.5	4	5	5	4	4.5	4	3	2	3	3	3	3	3	3	3	4	4	5	4.33333	5	4	4.5	4	4	4	4	4	4	5	4	4.25	3	4	4	3.66667	2
205	4	4	3	3	4	3.6	2	3	3	2.66667	4	4	4	4	4	4	5	4.25	5	3	1	3	3	4	3.5	4	4	4	4	4	5	4.33333	4	5	4.5	3	4	3	3.33333	4	5	4	5	4.5	5	4	4	4.33333	5
206	4	5	5	5	4	4.6	2	2	2	2	4	4	4	4	4	5	4	4.25	5	4	5	4.66667	3	4	3.5	5	5	5	5	5	5	5	5	5	5	5	5	4	4.66667	5	5	5	5	5	3	3	4	3.33333	1
207	4	4	3	5	4	4	2	3	3	2.66667	3	3	3	3	5	4	3	3.75	5	4	3	4	3	4	3.5	4	5	4.5	2	3	3	2.66667	4	4	4	3	4	3	3.33333	4	4	5	4	4.25	4	3	4	3.66667	2
208	4	4	4	4	5	4.2	2	3	2	2.33333	4	4	4	2	2	1	3	2	1	4	2	2.33333	3	3	3	3	3	3	4	3	3	3.33333	2	2	2	3	3	3	3	1	3	3	3	2.5	4	3	3	3.33333	5
209	4	4	5	4	4	4.2	2	2	1	1.66667	4	5	4.5	5	4	5	4	4.5	4	3	4	3.66667	4	3	3.5	4	4	4	3	2	4	3	5	5	5	4	5	5	4.66667	5	4	4	4	4.25	4	4	5	4.33333	5
210	5	3	4	4	4	4	3	5	3	3.66667	4	5	4.5	4	4	5	4	4.25	4	4	4	4	2	3	2.5	4	3	3.5	4	4	4	4	4	5	4.5	4	4	4	4	3	5	3	3	3.5	4	4	4	4	2
211	4	4	4	4	3	3.8	2	1	2	1.66667	4	4	4	2	3	2	1	2	4	4	4	4	4	5	4.5	3	4	3.5	4	4	4	4	5	4	4.5	3	3	4	3.33333	5	5	5	5	5	4	3	4	3.66667	1
212	4	3	4	4	4	3.8	2	2	5	3	4	4	4	4	2	3	3	3	1	3	4	2.66667	2	3	2.5	2	2	2	2	3	3	2.66667	4	3	3.5	3	4	3	3.33333	4	4	5	4	4.25	3	3	4	3.33333	4
213	4	4	5	4	4	4.2	2	3	3	2.66667	4	5	4.5	4	5	4	5	4.5	2	2	2	2	4	5	4.5	4	3	3.5	4	5	5	4.66667	5	5	5	4	4	4	4	4	3	3	3	3.25	4	4	5	4.33333	1
214	4	3	3	5	4	3.8	2	2	1	1.66667	3	4	3.5	2	4	5	4	3.75	5	4	5	4.66667	4	5	4.5	5	4	4.5	5	5	5	5	4	5	4.5	3	4	5	4	5	5	5	4	4.75	4	4	5	4.33333	3
215	4	4	5	5	4	4.4	2	5	3	3.33333	3	4	3.5	3	3	4	3	3.25	5	4	4	4.33333	2	3	2.5	4	3	3.5	3	3	4	3.33333	3	3	3	3	4	3	3.33333	4	3	3	2	3	3	2	2	2.33333	1
216	3	2	2	1	2	2	3	4	3	3.33333	4	4	4	3	2	3	3	2.75	4	4	4	4	5	5	5	2	3	2.5	2	4	4	3.33333	4	5	4.5	3	4	4	3.66667	4	4	4	3	3.75	4	3	4	3.66667	5
217	4	4	5	3	4	4	2	2	3	2.33333	3	4	3.5	3	4	3	3	3.25	2	2	3	2.33333	2	3	2.5	3	3	3	5	5	5	5	3	4	3.5	3	3	2	2.66667	4	4	5	4	4.25	2	3	3	2.66667	2
218	4	3	1	2	2	2.4	2	3	2	2.33333	3	3	3	3	5	5	4	4.25	1	3	3	2.33333	3	3	3	4	4	4	4	5	3	4	3	3	3	4	4	3	3.66667	3	3	4	3	3.25	3	4	3	3.33333	1
219	3	3	2	2	3	2.6	2	2	2	2	4	4	4	3	4	4	3	3.5	4	3	3	3.33333	3	4	3.5	4	4	4	5	4	5	4.66667	4	3	3.5	4	4	3	3.66667	3	1	3	2	2.25	4	4	4	4	3
220	5	3	2	2	3	3	2	2	2	2	5	5	5	4	2	3	3	3	4	4	5	4.33333	4	4	4	4	4	4	4	4	5	4.33333	3	3	3	4	4	3	3.66667	5	5	5	4	4.75	4	4	4	4	4
221	3	3	1	1	2	2	4	4	3	3.66667	5	4	4.5	3	5	4	4	4	1	3	1	1.66667	3	4	3.5	3	3	3	2	2	3	2.33333	4	5	4.5	3	4	4	3.66667	3	2	3	3	2.75	3	3	3	3	2
222	4	3	4	4	4	3.8	2	3	3	2.66667	4	4	4	3	5	5	4	4.25	4	3	4	3.66667	3	4	3.5	5	4	4.5	4	4	4	4	4	5	4.5	4	4	4	4	4	4	4	4	4	3	3	3	3	1
223	3	3	2	4	4	3.2	2	3	3	2.66667	3	3	3	4	1	3	4	3	3	4	3	3.33333	2	3	2.5	3	2	2.5	4	4	5	4.33333	4	4	4	4	4	4	4	4	4	4	3	3.75	3	2	3	2.66667	1
224	3	3	3	4	3	3.2	3	3	3	3	4	5	4.5	3	2	2	3	2.5	4	3	3	3.33333	2	3	2.5	4	4	4	1	3	1	1.66667	3	4	3.5	4	4	4	4	4	2	4	3	3.25	3	4	2	3	5
225	3	3	2	3	3	2.8	1	2	2	1.66667	4	3	3.5	4	4	5	5	4.5	5	4	4	4.33333	3	4	3.5	3	3	3	3	4	3	3.33333	5	5	5	4	3	2	3	1	3	3	2	2.25	4	4	4	4	1
226	2	3	5	4	4	3.6	2	3	3	2.66667	2	2	2	3	4	3	4	3.5	4	3	3	3.33333	4	4	4	3	4	3.5	4	4	4	4	3	4	3.5	3	4	3	3.33333	3	4	3	4	3.5	3	2	3	2.66667	5
227	4	4	5	4	5	4.4	1	2	1	1.33333	4	4	4	4	4	4	4	4	4	4	4	4	5	4	4.5	4	5	4.5	5	5	5	5	5	4	4.5	4	4	4	4	4	5	4	4	4.25	5	4	4	4.33333	5
228	4	4	5	4	4	4.2	2	3	3	2.66667	3	3	3	1	2	1	1	1.25	5	5	4	4.66667	4	4	4	3	4	3.5	3	3	4	3.33333	4	4	4	4	4	4	4	4	5	4	4	4.25	4	4	4	4	2
229	3	3	3	1	3	2.6	1	1	1	1	3	3	3	4	2	4	4	3.5	5	4	5	4.66667	2	3	2.5	5	4	4.5	4	3	3	3.33333	4	4	4	3	4	4	3.66667	3	3	4	3	3.25	4	3	4	3.66667	4
230	4	4	5	3	4	4	2	4	2	2.66667	3	3	3	3	2	3	2	2.5	4	4	3	3.66667	4	4	4	3	3	3	4	5	4	4.33333	2	3	2.5	4	5	3	4	4	4	4	2	3.5	4	3	4	3.66667	5
231	3	3	4	3	4	3.4	2	2	2	2	4	5	4.5	4	5	5	4	4.5	4	4	5	4.33333	3	4	3.5	4	4	4	5	5	5	5	4	4	4	5	4	4	4.33333	5	5	5	3	4.5	4	4	4	4	2
232	4	3	3	3	3	3.2	3	4	3	3.33333	3	4	3.5	3	3	2	3	2.75	4	4	5	4.33333	3	5	4	4	3	3.5	2	4	1	2.33333	2	4	3	5	5	5	5	4	4	4	4	4	3	3	3	3	2
233	5	4	4	4	4	4.2	2	1	1	1.33333	2	3	2.5	1	2	2	3	2	5	5	4	4.66667	4	4	4	3	2	2.5	4	4	5	4.33333	3	3	3	3	4	3	3.33333	4	3	3	3	3.25	4	4	4	4	3
234	5	4	4	4	3	4	1	2	2	1.66667	4	5	4.5	1	2	1	3	1.75	4	4	4	4	4	5	4.5	4	4	4	4	5	4	4.33333	3	4	3.5	4	5	5	4.66667	4	4	4	4	4	5	3	4	4	4
235	4	4	4	4	4	4	3	2	2	2.33333	5	4	4.5	2	2	2	3	2.25	5	4	4	4.33333	4	3	3.5	3	3	3	5	4	5	4.66667	4	3	3.5	3	3	3	3	4	5	5	3	4.25	4	5	5	4.66667	5
236	5	5	5	4	5	4.8	2	2	3	2.33333	4	4	4	4	4	3	4	3.75	4	5	4	4.33333	3	4	3.5	4	4	4	5	5	5	5	5	4	4.5	4	4	4	4	4	5	5	4	4.5	4	4	4	4	5
237	4	5	4	5	4	4.4	2	2	2	2	4	4	4	3	2	5	3	3.25	2	3	3	2.66667	2	4	3	5	4	4.5	5	5	4	4.66667	2	4	3	5	5	5	5	5	5	5	5	5	4	4	4	4	4
238	4	3	1	4	4	3.2	3	3	3	3	4	4	4	4	5	5	4	4.5	4	2	3	3	3	4	3.5	2	2	2	3	3	1	2.33333	5	5	5	3	3	3	3	5	5	5	5	5	5	4	4	4.33333	4
239	3	3	3	2	3	2.8	2	4	2	2.66667	4	4	4	3	3	2	3	2.75	4	3	3	3.33333	4	4	4	4	4	4	3	4	3	3.33333	2	2	2	2	4	3	3	3	2	4	3	3	3	3	3	3	4
240	3	3	4	3	3	3.2	1	1	1	1	4	4	4	3	4	4	4	3.75	1	3	3	2.33333	2	3	2.5	3	3	3	4	3	4	3.66667	4	4	4	2	3	3	2.66667	2	3	2	3	2.5	3	3	2	2.66667	5
241	3	4	4	2	3	3.2	3	4	2	3	4	4	4	3	2	2	3	2.5	3	3	4	3.33333	3	3	3	3	2	2.5	4	5	5	4.66667	3	4	3.5	3	3	3	3	4	3	1	3	2.75	3	4	2	3	3
242	5	5	4	5	4	4.6	2	2	2	2	3	4	3.5	3	3	4	3	3.25	5	4	4	4.33333	2	4	3	3	3	3	5	5	5	5	4	3	3.5	3	3	2	2.66667	2	4	3	3	3	3	3	2	2.66667	2
243	4	5	5	5	4	4.6	2	2	1	1.66667	4	4	4	5	5	4	4	4.5	5	4	5	4.66667	4	4	4	5	4	4.5	5	5	5	5	4	4	4	4	4	4	4	5	5	5	4	4.75	4	5	5	4.66667	5
244	3	3	1	4	3	2.8	2	2	2	2	4	4	4	4	5	5	4	4.5	3	3	2	2.66667	4	4	4	2	3	2.5	4	4	3	3.66667	3	2	2.5	2	3	2	2.33333	4	4	3	3	3.5	4	3	4	3.66667	1
245	4	4	4	4	4	4	2	2	1	1.66667	4	5	4.5	4	4	4	4	4	5	5	4	4.66667	3	3	3	5	4	4.5	5	5	5	5	4	4	4	5	5	4	4.66667	4	2	4	3	3.25	5	4	4	4.33333	3
246	3	3	1	4	4	3	2	2	2	2	2	3	2.5	4	4	5	4	4.25	4	5	4	4.33333	2	2	2	4	4	4	2	2	3	2.33333	2	3	2.5	3	3	3	3	2	2	2	3	2.25	3	3	3	3	4
247	3	2	2	3	2	2.4	2	2	2	2	4	4	4	3	4	3	4	3.5	4	4	4	4	2	3	2.5	3	3	3	3	3	2	2.66667	3	3	3	3	4	4	3.66667	4	4	5	4	4.25	3	3	3	3	2
248	4	4	4	4	4	4	4	5	4	4.33333	4	5	4.5	4	4	5	4	4.25	2	3	1	2	4	5	4.5	4	4	4	4	4	4	4	3	3	3	4	4	4	4	5	4	5	4	4.5	3	3	2	2.66667	2
249	4	4	2	2	3	3	3	3	3	3	4	4	4	2	2	4	3	2.75	3	3	1	2.33333	4	4	4	4	4	4	4	4	4	4	2	4	3	4	3	3	3.33333	5	5	5	4	4.75	4	4	4	4	2
250	3	3	2	1	3	2.4	2	3	2	2.33333	2	2	2	1	2	2	3	2	4	4	4	4	2	3	2.5	4	4	4	1	3	2	2	2	2	2	4	4	4	4	5	3	3	3	3.5	3	3	3	3	2
251	4	3	4	3	3	3.4	2	2	3	2.33333	3	2	2.5	3	2	3	3	2.75	4	4	4	4	3	4	3.5	4	2	3	2	4	2	2.66667	4	4	4	3	3	2	2.66667	3	3	1	3	2.5	4	3	2	3	4
252	4	4	4	4	4	4	2	1	2	1.66667	3	3	3	4	4	3	4	3.75	5	4	3	4	4	4	4	5	4	4.5	5	5	5	5	4	3	3.5	3	4	3	3.33333	5	5	5	4	4.75	5	4	4	4.33333	3
253	3	2	3	3	3	2.8	3	5	3	3.66667	3	3	3	1	2	3	4	2.5	4	3	4	3.66667	4	4	4	3	3	3	1	3	2	2	4	3	3.5	3	3	3	3	4	4	2	3	3.25	3	2	3	2.66667	1
254	4	4	4	4	4	4	3	5	4	4	2	2	2	3	2	2	3	2.5	3	3	3	3	2	3	2.5	4	2	3	3	2	2	2.33333	2	3	2.5	3	3	2	2.66667	3	3	4	3	3.25	3	3	3	3	1
255	4	4	5	5	4	4.4	2	2	2	2	4	5	4.5	4	5	5	4	4.5	5	4	4	4.33333	5	5	5	4	4	4	4	5	5	4.66667	4	5	4.5	4	4	4	4	5	4	5	4	4.5	5	5	5	5	5
256	5	4	3	5	4	4.2	2	3	1	2	5	5	5	2	2	2	4	2.5	3	3	3	3	2	2	2	4	4	4	4	4	5	4.33333	4	4	4	4	4	4	4	2	3	1	3	2.25	4	3	3	3.33333	1
257	4	4	3	4	5	4	3	4	3	3.33333	5	4	4.5	3	4	4	1	3	3	3	4	3.33333	3	4	3.5	4	4	4	5	5	5	5	4	4	4	3	3	2	2.66667	4	4	4	4	4	3	3	3	3	2
258	4	5	5	5	4	4.6	3	3	3	3	5	5	5	5	5	4	5	4.75	4	4	5	4.33333	3	3	3	3	3	3	4	4	4	4	5	4	4.5	4	4	4	4	4	4	4	4	4	3	3	4	3.33333	3
259	4	4	4	4	4	4	1	2	2	1.66667	3	3	3	4	5	5	5	4.75	3	4	5	4	2	3	2.5	3	2	2.5	3	4	4	3.66667	4	4	4	3	3	4	3.33333	4	4	5	5	4.5	5	4	5	4.66667	5
260	5	5	4	4	4	4.4	2	2	2	2	4	4	4	4	5	4	4	4.25	3	2	3	2.66667	3	3	3	4	4	4	5	4	5	4.66667	5	5	5	4	5	4	4.33333	5	5	5	4	4.75	5	4	5	4.66667	3
261	4	3	4	3	4	3.6	2	2	2	2	3	3	3	4	4	5	4	4.25	3	4	4	3.66667	5	5	5	5	5	5	5	5	5	5	4	5	4.5	4	4	5	4.33333	5	5	5	5	5	5	5	5	5	5
262	4	4	4	4	3	3.8	2	3	3	2.66667	3	3	3	4	4	4	4	4	2	4	2	2.66667	4	4	4	3	4	3.5	4	5	5	4.66667	5	5	5	4	4	4	4	5	4	4	4	4.25	4	3	4	3.66667	2
263	3	3	3	4	4	3.4	3	3	2	2.66667	4	5	4.5	1	3	3	2	2.25	4	4	4	4	3	4	3.5	4	5	4.5	5	4	5	4.66667	1	3	2	4	4	4	4	5	5	4	3	4.25	3	3	3	3	2
264	3	2	4	1	2	2.4	1	2	2	1.66667	4	3	3.5	3	3	5	2	3.25	5	4	5	4.66667	2	3	2.5	4	3	3.5	4	4	5	4.33333	3	2	2.5	3	4	3	3.33333	4	3	4	2	3.25	3	4	4	3.66667	5
265	3	3	4	5	4	3.8	2	2	2	2	4	4	4	4	4	5	4	4.25	5	4	3	4	3	4	3.5	4	5	4.5	4	5	5	4.66667	3	3	3	4	4	4	4	4	5	5	4	4.5	4	4	4	4	3
266	4	3	2	2	3	2.8	2	3	3	2.66667	4	3	3.5	2	2	3	3	2.5	4	4	3	3.66667	2	3	2.5	2	3	2.5	3	3	2	2.66667	3	3	3	3	2	3	2.66667	4	5	5	4	4.5	4	4	4	4	2
267	3	4	4	4	3	3.6	2	1	2	1.66667	4	4	4	2	2	2	3	2.25	5	4	4	4.33333	4	4	4	3	2	2.5	4	5	5	4.66667	3	4	3.5	3	3	2	2.66667	4	4	4	3	3.75	3	2	2	2.33333	1
268	4	3	4	3	3	3.4	3	5	3	3.66667	3	4	3.5	1	2	2	2	1.75	5	4	4	4.33333	3	5	4	5	4	4.5	4	4	4	4	4	5	4.5	4	4	4	4	4	5	4	3	4	4	4	4	4	3
269	5	4	5	4	4	4.4	2	2	2	2	4	4	4	4	3	4	3	3.5	5	4	5	4.66667	2	2	2	3	4	3.5	2	3	3	2.66667	5	4	4.5	4	4	3	3.66667	3	3	4	3	3.25	4	3	3	3.33333	5
270	5	5	4	4	5	4.6	3	2	2	2.33333	4	5	4.5	4	4	3	4	3.75	3	5	5	4.33333	2	3	2.5	4	4	4	3	4	4	3.66667	5	4	4.5	4	5	5	4.66667	3	4	3	3	3.25	4	3	3	3.33333	3
271	3	2	1	1	2	1.8	1	2	1	1.33333	4	4	4	5	4	5	4	4.5	3	2	1	2	4	4	4	4	4	4	3	3	4	3.33333	5	4	4.5	5	4	4	4.33333	5	5	5	4	4.75	5	3	4	4	5
272	3	3	4	1	3	2.8	2	2	3	2.33333	4	4	4	2	3	2	4	2.75	1	3	1	1.66667	2	2	2	3	3	3	3	3	2	2.66667	2	3	2.5	3	3	3	3	3	3	3	3	3	4	4	4	4	4
273	3	2	1	3	2	2.2	3	3	3	3	3	2	2.5	3	2	3	2	2.5	3	3	4	3.33333	2	3	2.5	3	3	3	4	4	4	4	3	4	3.5	4	5	5	4.66667	4	3	4	4	3.75	5	5	4	4.66667	4
274	4	4	4	4	3	3.8	3	4	4	3.66667	3	4	3.5	3	3	3	4	3.25	3	3	3	3	4	4	4	4	5	4.5	3	5	4	4	4	3	3.5	4	4	4	4	3	3	3	3	3	3	4	4	3.66667	1
275	5	4	4	4	4	4.2	2	3	2	2.33333	4	4	4	4	3	5	5	4.25	4	3	3	3.33333	4	4	4	4	4	4	4	4	4	4	4	4	4	4	4	3	3.66667	4	4	4	4	4	4	4	5	4.33333	4
276	3	3	4	4	3	3.4	2	3	2	2.33333	3	3	3	3	4	2	3	3	2	3	2	2.33333	2	3	2.5	4	4	4	4	4	4	4	4	5	4.5	3	3	3	3	3	4	4	3	3.5	3	4	4	3.66667	2
277	3	3	1	2	4	2.6	2	3	3	2.66667	4	5	4.5	2	2	3	4	2.75	4	3	4	3.66667	5	4	4.5	4	4	4	4	4	5	4.33333	4	3	3.5	3	5	5	4.33333	5	5	5	5	5	5	4	4	4.33333	5
278	4	3	4	4	3	3.6	2	2	2	2	5	5	5	4	2	4	4	3.5	5	5	4	4.66667	4	5	4.5	3	3	3	4	5	5	4.66667	4	5	4.5	4	4	4	4	5	5	5	4	4.75	5	5	5	5	5
279	4	4	4	4	3	3.8	2	2	2	2	5	5	5	4	5	5	4	4.5	2	2	3	2.33333	3	4	3.5	3	4	3.5	4	5	5	4.66667	4	5	4.5	4	4	3	3.66667	1	1	3	3	2	4	4	5	4.33333	3
280	4	5	4	4	3	4	2	4	3	3	4	5	4.5	3	4	4	5	4	5	4	5	4.66667	3	4	3.5	5	5	5	4	4	5	4.33333	3	4	3.5	4	4	5	4.33333	3	4	4	3	3.5	3	2	2	2.33333	4
281	3	2	2	1	2	2	3	4	3	3.33333	4	3	3.5	3	5	5	4	4.25	5	4	4	4.33333	3	4	3.5	4	4	4	5	4	4	4.33333	4	4	4	3	4	3	3.33333	4	4	4	4	4	4	4	5	4.33333	4
282	3	3	3	2	3	2.8	3	3	4	3.33333	4	4	4	1	2	2	3	2	5	5	5	5	2	3	2.5	4	4	4	2	3	1	2	2	3	2.5	3	4	4	3.66667	4	3	4	3	3.5	3	2	2	2.33333	4
283	4	5	4	5	5	4.6	2	2	1	1.66667	4	4	4	4	4	3	4	3.75	4	3	3	3.33333	4	4	4	4	4	4	2	4	4	3.33333	4	5	4.5	4	5	5	4.66667	5	5	5	4	4.75	4	4	5	4.33333	5
284	4	3	3	3	4	3.4	1	2	1	1.33333	5	5	5	2	2	2	1	1.75	3	3	3	3	3	3	3	3	3	3	5	3	5	4.33333	4	4	4	3	4	4	3.66667	5	4	4	4	4.25	4	5	4	4.33333	2
285	4	4	5	4	5	4.4	2	2	2	2	4	5	4.5	4	4	5	4	4.25	5	4	4	4.33333	3	4	3.5	3	4	3.5	5	4	5	4.66667	5	5	5	4	4	5	4.33333	5	5	4	4	4.5	5	5	5	5	5
286	3	4	4	4	4	3.8	1	2	2	1.66667	4	5	4.5	4	5	5	4	4.5	5	5	5	5	3	4	3.5	4	4	4	5	4	4	4.33333	4	5	4.5	5	4	4	4.33333	5	5	4	4	4.5	5	4	4	4.33333	5
287	4	5	5	5	4	4.6	2	2	2	2	5	5	5	4	5	5	5	4.75	5	4	4	4.33333	4	4	4	3	4	3.5	5	5	5	5	5	5	5	4	5	4	4.33333	5	5	5	5	5	3	3	4	3.33333	2
288	4	4	4	4	5	4.2	2	2	2	2	5	5	5	3	3	4	4	3.5	4	4	5	4.33333	4	4	4	3	4	3.5	5	4	5	4.66667	5	4	4.5	5	4	4	4.33333	5	5	5	4	4.75	5	5	4	4.66667	5
289	5	5	5	4	4	4.6	2	2	1	1.66667	4	4	4	3	5	4	4	4	5	5	4	4.66667	3	4	3.5	4	5	4.5	5	5	5	5	5	5	5	3	3	3	3	5	5	5	5	5	5	4	5	4.66667	5
290	4	4	4	5	4	4.2	3	4	3	3.33333	5	4	4.5	4	4	5	4	4.25	4	4	3	3.66667	5	5	5	5	4	4.5	4	5	5	4.66667	4	4	4	4	5	4	4.33333	2	4	4	3	3.25	4	4	4	4	4
291	4	4	3	4	4	3.8	2	2	3	2.33333	3	3	3	1	2	3	2	2	1	3	3	2.33333	3	4	3.5	3	3	3	4	3	1	2.66667	3	3	3	2	2	3	2.33333	4	4	3	2	3.25	4	4	4	4	1
292	3	3	1	1	2	2	3	3	3	3	4	3	3.5	4	2	5	4	3.75	2	2	2	2	3	4	3.5	4	4	4	4	4	4	4	3	3	3	3	3	2	2.66667	4	1	3	3	2.75	3	3	3	3	3
293	2	3	4	3	4	3.2	2	3	2	2.33333	4	4	4	3	2	4	3	3	5	3	4	4	2	3	2.5	5	5	5	3	4	2	3	5	5	5	3	4	3	3.33333	1	3	2	3	2.25	3	2	3	2.66667	3
294	5	5	5	5	4	4.8	3	4	3	3.33333	3	4	3.5	3	3	4	2	3	5	4	4	4.33333	4	5	4.5	2	3	2.5	2	4	1	2.33333	4	5	4.5	3	3	3	3	3	2	2	2	2.25	4	3	4	3.66667	5
295	5	4	4	3	3	3.8	1	1	2	1.33333	4	5	4.5	1	2	2	3	2	4	4	5	4.33333	4	4	4	3	3	3	4	3	4	3.66667	4	5	4.5	4	4	4	4	4	4	5	4	4.25	4	3	3	3.33333	1
296	5	4	5	4	5	4.6	3	3	3	3	5	4	4.5	4	5	5	4	4.5	4	4	3	3.66667	4	5	4.5	4	5	4.5	3	3	4	3.33333	5	5	5	4	4	4	4	5	5	5	4	4.75	5	5	5	5	5
297	5	4	5	4	4	4.4	2	2	1	1.66667	5	5	5	4	3	2	3	3	4	4	4	4	3	4	3.5	4	3	3.5	5	5	5	5	5	5	5	4	3	4	3.66667	4	3	4	3	3.5	4	4	4	4	5
298	4	4	5	5	5	4.6	2	2	2	2	5	5	5	1	2	2	3	2	3	4	4	3.66667	3	4	3.5	4	4	4	5	5	5	5	5	5	5	3	4	3	3.33333	5	5	5	4	4.75	4	4	4	4	1
299	5	5	5	4	4	4.6	2	5	3	3.33333	4	4	4	3	2	3	4	3	4	3	1	2.66667	3	4	3.5	3	4	3.5	2	3	4	3	4	4	4	3	4	3	3.33333	4	2	4	3	3.25	4	2	4	3.33333	4
300	4	5	4	4	4	4.2	3	2	3	2.66667	4	4	4	4	4	3	4	3.75	5	4	5	4.66667	3	4	3.5	5	5	5	4	5	5	4.66667	3	4	3.5	5	4	5	4.66667	5	5	4	4	4.5	4	5	4	4.33333	4
301	4	4	4	4	4	4	3	4	3	3.33333	4	4	4	4	4	4	4	4	5	3	3	3.66667	4	4	4	4	4	4	5	4	4	4.33333	4	4	4	3	3	3	3	5	5	5	3	4.5	5	4	5	4.66667	5
302	3	2	2	1	3	2.2	2	3	2	2.33333	3	2	2.5	3	2	2	3	2.5	3	3	4	3.33333	2	3	2.5	4	4	4	4	4	4	4	4	3	3.5	5	5	5	5	4	5	4	3	4	4	4	4	4	1
303	4	3	4	2	3	3.2	3	3	3	3	4	4	4	1	3	2	3	2.25	2	3	2	2.33333	3	3	3	2	3	2.5	3	3	1	2.33333	3	4	3.5	2	3	3	2.66667	3	1	1	2	1.75	4	4	4	4	1
304	3	2	3	2	2	2.4	2	3	2	2.33333	5	5	5	4	4	4	3	3.75	5	4	4	4.33333	2	2	2	3	2	2.5	3	3	1	2.33333	4	5	4.5	4	4	4	4	4	4	3	3	3.5	3	2	4	3	2
305	4	4	4	5	5	4.4	1	2	1	1.33333	3	4	3.5	4	5	5	4	4.5	4	3	4	3.66667	3	4	3.5	4	4	4	4	5	5	4.66667	4	4	4	4	5	4	4.33333	5	5	5	5	5	3	4	4	3.66667	3
306	3	3	2	1	3	2.4	3	2	2	2.33333	4	4	4	4	4	4	4	4	5	5	5	5	3	3	3	4	3	3.5	4	3	4	3.66667	5	5	5	4	4	4	4	5	5	5	5	5	4	5	4	4.33333	4
307	5	4	5	5	5	4.8	3	3	3	3	5	5	5	2	4	4	4	3.5	5	4	5	4.66667	4	5	4.5	4	4	4	4	4	5	4.33333	4	4	4	4	4	3	3.66667	5	5	4	4	4.5	4	4	4	4	4
308	3	3	3	2	2	2.6	3	3	2	2.66667	5	5	5	2	2	2	2	2	3	3	1	2.33333	3	4	3.5	3	3	3	4	5	4	4.33333	4	4	4	3	4	4	3.66667	3	4	3	3	3.25	4	4	4	4	2
309	5	5	5	5	4	4.8	2	2	2	2	4	5	4.5	4	4	4	5	4.25	5	4	4	4.33333	4	4	4	3	2	2.5	3	4	4	3.66667	4	4	4	4	4	4	4	3	3	3	3	3	4	4	4	4	1
310	4	4	3	4	3	3.6	3	3	3	3	4	4	4	4	4	3	4	3.75	4	4	4	4	4	4	4	3	3	3	3	3	2	2.66667	4	3	3.5	4	3	3	3.33333	4	4	4	3	3.75	4	4	5	4.33333	3
311	3	3	2	3	3	2.8	2	2	2	2	4	5	4.5	2	3	2	1	2	5	3	3	3.66667	4	3	3.5	4	4	4	1	4	3	2.66667	4	4	4	2	2	2	2	4	4	3	4	3.75	4	3	4	3.66667	3
312	3	3	3	4	3	3.2	1	1	2	1.33333	4	4	4	4	4	5	5	4.5	5	4	4	4.33333	3	4	3.5	4	4	4	2	3	3	2.66667	5	4	4.5	4	4	5	4.33333	5	4	5	5	4.75	4	4	4	4	1
313	5	4	4	4	3	4	2	2	2	2	5	4	4.5	4	5	5	4	4.5	3	3	2	2.66667	3	5	4	4	4	4	4	4	5	4.33333	5	5	5	4	4	4	4	5	5	5	5	5	4	4	4	4	4
314	4	4	4	4	4	4	3	3	3	3	4	4	4	3	5	1	2	2.75	3	4	4	3.66667	3	4	3.5	2	3	2.5	2	4	4	3.33333	4	4	4	2	3	3	2.66667	5	4	4	5	4.5	5	5	4	4.66667	5
315	3	2	1	1	3	2	2	4	3	3	2	2	2	1	2	3	3	2.25	2	3	1	2	2	3	2.5	3	3	3	4	3	2	3	3	2	2.5	4	4	4	4	3	4	4	3	3.5	4	4	3	3.66667	3
316	3	3	3	4	3	3.2	1	2	3	2	3	2	2.5	2	2	2	3	2.25	4	4	3	3.66667	3	3	3	3	4	3.5	5	5	5	5	3	4	3.5	4	4	4	4	5	5	5	5	5	3	3	2	2.66667	2
317	3	3	4	3	3	3.2	1	2	2	1.66667	4	4	4	3	3	3	4	3.25	4	4	3	3.66667	3	5	4	4	3	3.5	4	2	4	3.33333	3	2	2.5	4	4	4	4	4	3	2	3	3	3	4	3	3.33333	1
318	3	4	4	4	4	3.8	1	2	1	1.33333	5	5	5	3	4	4	3	3.5	4	3	4	3.66667	4	5	4.5	2	2	2	4	4	5	4.33333	5	5	5	4	4	3	3.66667	5	4	5	5	4.75	4	3	2	3	4
319	3	3	4	1	3	2.8	1	2	1	1.33333	5	5	5	4	4	4	4	4	5	4	5	4.66667	3	3	3	4	4	4	5	4	5	4.66667	4	4	4	4	5	5	4.66667	5	5	5	5	5	5	4	5	4.66667	4
320	3	3	1	1	3	2.2	3	4	3	3.33333	3	3	3	3	5	4	4	4	2	3	3	2.66667	3	3	3	4	4	4	1	3	3	2.33333	1	2	1.5	3	4	3	3.33333	1	1	1	2	1.25	3	2	3	2.66667	1
321	5	5	4	4	4	4.4	3	4	3	3.33333	5	4	4.5	3	4	3	4	3.5	5	4	4	4.33333	3	4	3.5	4	4	4	5	5	5	5	3	4	3.5	4	4	5	4.33333	4	5	5	4	4.5	4	4	4	4	4
322	3	4	4	3	3	3.4	3	5	4	4	4	3	3.5	2	2	2	3	2.25	2	4	5	3.66667	2	3	2.5	3	4	3.5	3	4	4	3.66667	2	2	2	3	3	3	3	4	4	5	4	4.25	4	3	3	3.33333	1
323	4	5	5	4	4	4.4	2	2	1	1.66667	4	4	4	5	3	3	4	3.75	5	4	5	4.66667	4	4	4	4	4	4	4	5	4	4.33333	2	4	3	4	5	4	4.33333	5	4	4	4	4.25	4	4	4	4	5
324	3	3	2	4	3	3	2	4	3	3	2	2	2	2	2	3	1	2	2	3	1	2	2	2	2	3	3	3	3	3	2	2.66667	3	3	3	2	2	3	2.33333	4	2	4	4	3.5	3	3	3	3	4
325	4	4	5	4	5	4.4	1	2	2	1.66667	5	5	5	3	4	4	4	3.75	4	4	5	4.33333	4	4	4	4	4	4	5	4	5	4.66667	2	3	2.5	4	4	5	4.33333	4	5	5	4	4.5	4	4	4	4	1
326	3	3	4	3	3	3.2	3	4	3	3.33333	3	4	3.5	2	3	2	2	2.25	4	4	3	3.66667	3	4	3.5	4	4	4	3	3	2	2.66667	3	3	3	4	4	5	4.33333	3	1	1	2	1.75	4	2	4	3.33333	4
327	3	4	4	4	4	3.8	1	1	2	1.33333	3	4	3.5	4	2	4	3	3.25	5	3	4	4	3	3	3	4	5	4.5	4	5	5	4.66667	2	4	3	4	5	5	4.66667	5	4	4	4	4.25	3	2	2	2.33333	2
328	5	5	4	4	5	4.6	1	3	2	2	4	4	4	2	3	4	3	3	5	4	4	4.33333	4	4	4	5	5	5	5	5	5	5	4	4	4	4	5	5	4.66667	5	5	5	4	4.75	5	5	4	4.66667	2
329	5	5	4	5	4	4.6	2	2	2	2	5	4	4.5	5	5	4	4	4.5	5	5	4	4.66667	4	5	4.5	4	4	4	3	3	3	3	4	4	4	4	4	4	4	4	5	5	4	4.5	4	3	3	3.33333	2
330	5	5	4	5	4	4.6	2	3	3	2.66667	4	4	4	3	3	4	4	3.5	5	5	4	4.66667	4	4	4	3	3	3	4	4	5	4.33333	4	4	4	4	5	4	4.33333	1	3	3	3	2.5	3	3	3	3	2
331	4	4	4	4	4	4	2	2	3	2.33333	3	4	3.5	1	2	2	2	1.75	2	3	3	2.66667	3	3	3	4	4	4	5	5	5	5	2	4	3	4	4	3	3.66667	5	5	5	4	4.75	4	4	4	4	2
332	3	3	3	3	4	3.2	2	2	2	2	4	3	3.5	1	2	3	2	2	2	3	2	2.33333	2	3	2.5	3	3	3	5	5	5	5	4	4	4	3	4	3	3.33333	4	5	4	3	4	4	3	4	3.66667	2
333	3	3	2	1	2	2.2	3	3	4	3.33333	5	5	5	4	3	5	4	4	5	4	4	4.33333	4	5	4.5	3	3	3	2	3	4	3	4	3	3.5	4	4	3	3.66667	4	2	4	2	3	4	4	4	4	5
334	3	3	3	4	3	3.2	3	2	3	2.66667	5	5	5	3	4	4	4	3.75	3	3	3	3	2	3	2.5	4	5	4.5	3	3	3	3	4	4	4	4	4	3	3.66667	5	5	4	3	4.25	4	3	3	3.33333	2
335	4	5	4	4	4	4.2	2	2	2	2	4	4	4	3	3	3	4	3.25	3	3	3	3	3	4	3.5	4	4	4	4	5	5	4.66667	4	4	4	4	4	4	4	3	1	3	2	2.25	3	2	3	2.66667	5
336	3	4	4	4	2	3.4	2	2	1	1.66667	4	4	4	3	3	3	3	3	2	3	2	2.33333	2	3	2.5	4	5	4.5	1	4	2	2.33333	3	3	3	4	4	3	3.66667	1	1	3	2	1.75	2	3	4	3	4
337	4	5	5	4	4	4.4	2	4	2	2.66667	4	3	3.5	4	4	5	5	4.5	5	4	5	4.66667	2	3	2.5	4	3	3.5	5	5	5	5	4	4	4	4	4	4	4	3	3	4	3	3.25	4	3	5	4	5
338	4	3	4	5	4	4	1	2	2	1.66667	5	4	4.5	4	5	5	5	4.75	4	3	3	3.33333	3	5	4	5	5	5	3	3	4	3.33333	5	5	5	4	4	3	3.66667	4	4	4	4	4	4	4	5	4.33333	5
339	4	4	4	2	4	3.6	2	2	2	2	5	5	5	3	4	3	3	3.25	3	3	3	3	2	3	2.5	4	3	3.5	3	5	4	4	4	4	4	3	4	2	3	3	4	3	3	3.25	3	3	2	2.66667	4
340	3	3	2	3	4	3	2	2	1	1.66667	3	4	3.5	2	4	5	4	3.75	4	4	3	3.66667	4	5	4.5	3	4	3.5	5	4	5	4.66667	4	3	3.5	4	5	4	4.33333	2	3	2	2	2.25	5	3	4	4	1
341	4	5	4	4	4	4.2	2	2	2	2	5	5	5	4	5	4	5	4.5	5	4	4	4.33333	4	5	4.5	4	4	4	4	5	5	4.66667	5	5	5	5	5	4	4.66667	4	5	5	4	4.5	4	4	4	4	4
342	4	4	3	4	4	3.8	3	2	2	2.33333	4	5	4.5	4	5	5	5	4.75	4	4	4	4	2	3	2.5	3	4	3.5	3	3	3	3	4	5	4.5	3	4	4	3.66667	4	4	4	3	3.75	4	3	3	3.33333	3
343	4	3	4	3	3	3.4	2	2	2	2	4	5	4.5	4	4	4	3	3.75	3	4	3	3.33333	3	4	3.5	3	3	3	1	3	4	2.66667	4	5	4.5	3	3	2	2.66667	4	4	4	4	4	4	5	4	4.33333	4
344	4	4	5	3	4	4	2	2	2	2	5	5	5	2	4	4	4	3.5	5	4	4	4.33333	4	5	4.5	5	5	5	5	5	5	5	5	4	4.5	4	5	5	4.66667	4	4	5	5	4.5	4	4	4	4	4
345	4	4	4	4	4	4	2	2	2	2	3	3	3	3	3	5	4	3.75	4	4	4	4	3	3	3	4	4	4	5	4	5	4.66667	4	4	4	4	4	3	3.66667	4	5	5	4	4.5	4	3	4	3.66667	1
346	5	5	4	4	4	4.4	3	3	3	3	2	2	2	4	5	5	4	4.5	3	3	2	2.66667	4	4	4	3	3	3	4	4	5	4.33333	3	4	3.5	4	5	5	4.66667	5	4	4	5	4.5	5	4	5	4.66667	5
347	4	3	4	3	3	3.4	3	3	3	3	4	5	4.5	4	5	5	4	4.5	1	3	1	1.66667	4	4	4	5	5	5	3	3	2	2.66667	4	4	4	3	3	3	3	4	5	4	3	4	3	4	3	3.33333	2
348	3	3	3	4	3	3.2	1	2	2	1.66667	4	4	4	4	4	4	4	4	4	4	4	4	3	4	3.5	4	4	4	3	3	2	2.66667	4	4	4	3	4	4	3.66667	4	4	3	3	3.5	4	4	5	4.33333	2
349	3	3	1	1	3	2.2	2	4	4	3.33333	3	4	3.5	3	2	3	1	2.25	4	4	4	4	3	4	3.5	4	3	3.5	4	4	5	4.33333	4	4	4	4	5	4	4.33333	3	4	3	3	3.25	3	3	3	3	4
350	4	5	5	4	3	4.2	1	2	2	1.66667	4	5	4.5	4	4	5	4	4.25	4	3	3	3.33333	3	4	3.5	4	3	3.5	4	5	5	4.66667	4	4	4	3	4	4	3.66667	5	4	4	4	4.25	3	3	4	3.33333	3
351	5	4	4	4	5	4.4	1	2	2	1.66667	4	4	4	4	5	2	4	3.75	4	3	3	3.33333	4	5	4.5	5	4	4.5	5	4	5	4.66667	5	4	4.5	4	4	4	4	5	5	5	4	4.75	4	4	5	4.33333	1
352	5	4	4	5	5	4.6	1	1	2	1.33333	5	5	5	4	5	5	5	4.75	5	5	4	4.66667	3	5	4	5	5	5	5	5	5	5	5	5	5	4	3	3	3.33333	4	5	4	4	4.25	5	5	4	4.66667	5
353	3	4	4	1	2	2.8	3	2	2	2.33333	4	5	4.5	4	2	2	2	2.5	4	3	4	3.66667	4	5	4.5	4	4	4	5	4	5	4.66667	5	5	5	4	4	4	4	5	5	5	5	5	4	5	4	4.33333	5
354	5	4	4	3	4	4	5	4	5	4.66667	4	4	4	1	2	2	3	2	5	5	4	4.66667	3	4	3.5	2	3	2.5	3	4	3	3.33333	4	4	4	3	4	3	3.33333	5	4	5	3	4.25	5	4	4	4.33333	5
355	5	4	5	5	4	4.6	1	1	2	1.33333	5	5	5	4	5	4	4	4.25	4	4	4	4	4	3	3.5	4	5	4.5	4	5	5	4.66667	4	3	3.5	5	5	4	4.66667	5	5	4	3	4.25	5	5	5	5	5
356	4	3	3	2	3	3	2	1	2	1.66667	5	5	5	4	2	4	4	3.5	5	4	4	4.33333	3	4	3.5	4	4	4	4	4	4	4	5	5	5	4	5	4	4.33333	5	5	5	5	5	3	4	3	3.33333	3
357	4	4	5	3	4	4	2	1	2	1.66667	5	5	5	3	4	3	4	3.5	4	5	4	4.33333	4	4	4	5	4	4.5	4	4	5	4.33333	4	4	4	4	5	5	4.66667	3	2	1	3	2.25	4	3	4	3.66667	4
358	3	3	4	2	2	2.8	3	4	5	4	4	4	4	3	2	2	1	2	3	4	4	3.66667	3	4	3.5	3	2	2.5	1	3	1	1.66667	4	3	3.5	3	3	2	2.66667	3	1	1	3	2	3	2	3	2.66667	1
359	5	5	4	4	4	4.4	3	4	3	3.33333	4	5	4.5	5	4	4	4	4.25	5	3	5	4.33333	3	4	3.5	3	4	3.5	4	4	4	4	4	4	4	3	2	3	2.66667	2	3	2	3	2.5	3	2	3	2.66667	3
360	5	4	5	4	5	4.6	2	1	2	1.66667	4	5	4.5	4	5	5	5	4.75	4	5	4	4.33333	5	5	5	5	5	5	5	5	5	5	5	5	5	5	5	5	5	4	5	5	4	4.5	5	4	4	4.33333	2
361	3	3	4	4	3	3.4	2	2	2	2	4	4	4	4	5	4	4	4.25	4	4	3	3.66667	2	2	2	4	3	3.5	2	4	5	3.66667	4	4	4	5	4	4	4.33333	5	5	5	5	5	5	4	5	4.66667	5
362	3	3	1	4	3	2.8	2	2	2	2	4	4	4	4	3	4	3	3.5	3	4	4	3.66667	3	4	3.5	4	3	3.5	1	3	4	2.66667	4	4	4	3	3	3	3	4	4	4	4	4	3	3	3	3	4
363	4	4	4	4	3	3.8	3	4	3	3.33333	5	4	4.5	3	3	3	2	2.75	4	2	3	3	3	3	3	4	2	3	2	4	4	3.33333	4	4	4	4	4	4	4	4	4	4	3	3.75	3	4	4	3.66667	5
364	4	3	4	5	3	3.8	2	5	3	3.33333	5	5	5	3	4	4	3	3.5	4	3	5	4	4	4	4	5	4	4.5	4	4	5	4.33333	5	5	5	3	5	4	4	3	1	2	2	2	5	4	4	4.33333	1
365	4	3	4	4	3	3.6	3	3	2	2.66667	5	5	5	3	4	3	3	3.25	4	4	5	4.33333	3	4	3.5	4	4	4	4	4	4	4	4	4	4	3	4	4	3.66667	5	4	5	4	4.5	5	3	4	4	3
366	4	3	3	4	3	3.4	3	4	3	3.33333	5	5	5	3	3	3	3	3	5	3	5	4.33333	2	3	2.5	4	5	4.5	3	3	4	3.33333	5	4	4.5	4	5	5	4.66667	4	5	5	5	4.75	4	5	5	4.66667	5
367	4	4	4	3	3	3.6	2	3	2	2.33333	5	5	5	3	4	4	3	3.5	3	4	4	3.66667	4	4	4	4	4	4	5	5	5	5	5	4	4.5	4	4	3	3.66667	5	5	5	4	4.75	4	5	4	4.33333	3
368	5	4	4	4	4	4.2	2	3	2	2.33333	5	4	4.5	3	3	3	4	3.25	4	4	4	4	3	3	3	4	4	4	5	5	5	5	3	3	3	4	3	3	3.33333	4	5	5	4	4.5	4	4	4	4	2
369	3	2	3	3	2	2.6	2	3	2	2.33333	5	5	5	5	3	5	5	4.5	3	4	4	3.66667	3	4	3.5	3	4	3.5	4	4	4	4	3	3	3	4	4	4	4	4	4	5	3	4	4	4	4	4	2
370	3	4	4	4	2	3.4	2	1	2	1.66667	5	5	5	4	4	5	5	4.5	5	4	4	4.33333	4	5	4.5	4	4	4	3	3	4	3.33333	4	4	4	4	4	4	4	4	4	3	3	3.5	4	4	4	4	4
371	4	4	4	4	4	4	5	5	3	4.33333	5	5	5	4	3	4	4	3.75	4	4	4	4	3	3	3	5	4	4.5	4	4	5	4.33333	4	4	4	5	5	5	5	5	5	5	5	5	4	4	4	4	1
372	4	5	5	5	4	4.6	3	5	3	3.66667	5	5	5	4	3	4	3	3.5	2	3	3	2.66667	2	3	2.5	2	3	2.5	4	4	5	4.33333	4	4	4	3	2	2	2.33333	1	3	3	2	2.25	3	3	3	3	1
373	4	5	5	4	4	4.4	3	4	3	3.33333	4	4	4	4	3	5	4	4	3	3	3	3	3	4	3.5	4	4	4	4	4	4	4	4	4	4	5	4	4	4.33333	4	4	4	4	4	4	3	3	3.33333	4
374	4	3	3	3	3	3.2	4	4	4	4	3	2	2.5	4	5	4	4	4.25	4	4	4	4	3	3	3	4	4	4	4	5	5	4.66667	2	3	2.5	5	4	4	4.33333	5	4	5	4	4.5	4	4	5	4.33333	4
375	3	3	2	2	3	2.6	3	5	3	3.66667	5	4	4.5	4	5	5	4	4.5	5	3	4	4	4	4	4	4	3	3.5	3	3	4	3.33333	5	5	5	3	3	3	3	5	5	5	4	4.75	5	4	4	4.33333	3
376	4	5	5	4	5	4.6	2	2	2	2	4	5	4.5	5	4	5	5	4.75	5	4	4	4.33333	3	4	3.5	4	5	4.5	4	5	5	4.66667	5	5	5	4	4	3	3.66667	5	5	4	4	4.5	5	4	4	4.33333	5
377	4	4	5	3	4	4	2	2	2	2	5	5	5	3	2	3	3	2.75	5	4	3	4	2	3	2.5	3	3	3	4	4	5	4.33333	1	3	2	3	4	4	3.66667	4	5	4	4	4.25	4	3	4	3.66667	5
378	2	3	4	2	3	2.8	3	3	3	3	4	4	4	3	1	4	4	3	1	4	3	2.66667	3	3	3	4	4	4	1	4	5	3.33333	3	5	4	3	3	3	3	5	5	4	4	4.5	2	3	3	2.66667	4
379	4	4	3	3	5	3.8	3	3	2	2.66667	5	4	4.5	4	5	5	4	4.5	3	3	4	3.33333	3	3	3	4	5	4.5	5	4	5	4.66667	4	4	4	3	4	4	3.66667	5	5	4	3	4.25	4	4	5	4.33333	5
380	5	5	5	5	5	5	2	2	1	1.66667	5	5	5	4	5	5	5	4.75	4	4	4	4	4	4	4	3	4	3.5	5	5	5	5	3	4	3.5	3	4	3	3.33333	3	4	3	4	3.5	3	3	3	3	2
381	3	4	5	5	5	4.4	2	2	1	1.66667	5	5	5	4	3	5	3	3.75	3	3	4	3.33333	4	4	4	3	4	3.5	4	3	4	3.66667	4	4	4	3	4	3	3.33333	4	4	4	4	4	4	5	4	4.33333	3
382	5	4	5	5	4	4.6	3	4	3	3.33333	4	4	4	4	3	3	3	3.25	5	5	4	4.66667	4	4	4	4	5	4.5	4	4	4	4	5	4	4.5	4	5	4	4.33333	5	5	5	5	5	5	3	4	4	2
383	4	3	3	4	2	3.2	2	2	2	2	5	5	5	4	4	3	4	3.75	4	4	4	4	3	3	3	4	4	4	4	4	4	4	4	4	4	4	4	5	4.33333	5	5	5	4	4.75	4	4	4	4	4
384	4	3	3	1	3	2.8	2	2	2	2	4	5	4.5	4	4	5	4	4.25	4	4	5	4.33333	3	3	3	4	4	4	4	5	5	4.66667	4	5	4.5	4	4	4	4	5	5	4	5	4.75	5	4	5	4.66667	5
385	4	5	5	5	5	4.8	2	2	2	2	3	4	3.5	4	5	3	5	4.25	5	4	4	4.33333	2	3	2.5	3	4	3.5	5	5	5	5	3	3	3	3	4	4	3.66667	4	5	5	4	4.5	2	3	2	2.33333	2
386	4	5	4	5	4	4.4	1	2	2	1.66667	5	5	5	5	5	5	5	5	4	3	5	4	3	4	3.5	4	4	4	5	5	5	5	5	5	5	4	5	4	4.33333	4	5	5	4	4.5	5	4	4	4.33333	3
387	3	3	4	3	3	3.2	2	1	2	1.66667	4	3	3.5	3	3	3	3	3	3	2	3	2.66667	3	3	3	4	4	4	4	4	5	4.33333	4	4	4	5	5	5	5	4	5	5	3	4.25	4	4	5	4.33333	5
388	4	4	5	4	4	4.2	1	1	2	1.33333	4	5	4.5	3	3	4	3	3.25	3	3	2	2.66667	3	4	3.5	3	4	3.5	2	4	4	3.33333	4	4	4	4	4	3	3.66667	1	3	1	2	1.75	4	4	4	4	3
389	3	3	2	1	3	2.4	2	2	2	2	5	5	5	4	4	5	4	4.25	5	5	3	4.33333	2	3	2.5	4	3	3.5	4	4	5	4.33333	5	5	5	4	5	4	4.33333	5	5	4	4	4.5	5	4	5	4.66667	5
390	4	4	3	2	4	3.4	3	2	3	2.66667	4	4	4	4	5	5	4	4.5	4	3	3	3.33333	4	4	4	4	3	3.5	3	3	5	3.66667	4	4	4	3	3	3	3	4	4	5	4	4.25	4	3	3	3.33333	4
391	4	3	3	3	3	3.2	2	2	2	2	4	5	4.5	4	5	5	4	4.5	5	3	3	3.66667	5	5	5	4	4	4	5	5	5	5	5	5	5	4	4	5	4.33333	5	5	4	4	4.5	5	4	5	4.66667	5
392	4	4	4	4	4	4	2	2	2	2	5	5	5	4	4	4	4	4	4	3	3	3.33333	2	2	2	4	3	3.5	5	4	5	4.66667	4	5	4.5	3	3	3	3	5	5	5	4	4.75	4	4	4	4	3
393	3	3	1	3	2	2.4	2	3	3	2.66667	2	2	2	4	5	5	4	4.5	3	3	2	2.66667	3	4	3.5	4	5	4.5	4	4	4	4	5	5	5	4	4	4	4	5	5	5	4	4.75	5	4	4	4.33333	5
394	3	4	3	4	4	3.6	1	1	1	1	5	5	5	5	5	5	5	5	3	3	2	2.66667	4	5	4.5	4	5	4.5	3	4	1	2.66667	3	4	3.5	4	4	4	4	4	3	3	4	3.5	3	3	3	3	2
[truncated: 11 more columns]
